# Supplementary material for: Remembering St. Louis Individual—structural violence and acute bacterial infections in a historical anatomical collection
Source: Commun Biol. 2022 Oct 3;5:1050. doi: 10.1038/s42003-022-03890-z (PMC9527723; doi:10.1038/s42003-022-03890-z)
Supplement: Supplementary file 3 — Supplementary Data 1-14 [file 42003_2022_3890_MOESM3_ESM.xlsx]

## Sheet: Supp. Data 1
Supplementary Data 1. Musculoskeletal activity markers
Skeletal element	Description
Pubis	Clustered pitting on the medial portion of the pubic crest/ tubercle, which originates the rectus abdominus muscle, likely representing muscle micro-trauma.
Clavicle	Area of focal bone loss, likely representing muscle microtrauma, on inferior aspect of the medial portion of the left clavicle (c. 5.2 mm in maximum diameter). Area encompasses an attachment site for part of the pectoralis major muscle.

## Sheet: Supp. Data 2
Supplementary Data 2. Traumatic lesions and ‘other’ pathological lesions not directly associated with Tuberculosis
Examination followed established descriptions and criteria for pathologies and trauma.
Skeletal element	Pathological and traumatic lesions
Mandible	Well-remodeled fracture, confined within the mandibular symphysis, with ossified hematoma.
Right radius	Lytic area on lateral aspect of the radial head (c. 1.5 mm in diameter) No evidence of healing, reactive bone. Clustered pits on the radial neck.
Left radius	Clustered pits on the radial necks.
Sternum	Clustered pitting (c. ≥ 3 mm in diameter) on the dorsal aspect of the manubrium. No evidence of remodeling/ healing.
	Clustered pitting (c. ≥ 3 mm in diameter) on areas (c. 11 mm in maximum length) surrounding the right and left costal notches on the sternal body.
Right Femur	Areas of well remodeled periosteal reactions on the medial, lateral, and posterior aspects of the diaphysis (71 mm – 23.5 mm in maximum length).
Left Femur	Areas of well remodeled periosteal reactions on the medial, lateral, and posterior aspects of the diaphysis (159 mm – 73 mm in maximum length). Two clustered lytic pits (larger one: c. 23 mm in diameter; smaller: c. 10 mm in diameter) on anterior aspect of the femoral neck, anterior aspect. Sharp edged lesion, likely active at time of death, irregular trabecular bone within the base of the pits, …
Right Tibia	Areas of well remodeled periosteal reactions on the anterior aspect of the diaphysis of the right tibia (c. 12 mm in maximum length).
Right Scapula	Clustered pitting on the acromion process (c. 5 mm in maximum length). No evidence of remodeling/ healing. Also, diffuse bone loss, with cortical thinning affecting the infra- and supraspinous fossae.
Left Scapula	Clustered pitting on the acromion process (c. 10 mm in maximum length). No evidence of remodeling/ healing. Also, diffuse bone loss, with cortical thinning affecting the infra- and supraspinous fossae.
Right Fibula	Area of well remodeled periosteal reaction on the anterolateral aspect of the diaphysis of the right fibula (c. 98 mm in maximum length).
Left Fibula	Area of well remodeled periosteal reaction on the posterolateral aspect of the diaphysis of the right fibula (c. 156 mm in maximum length).

## Sheet: Supp. Data 3
Supplementary Data 3. Observed oral pathologies
Oral pathology	Teeth Affected			% Affected
Antemortem tooth loss*	Maxillary: Left lateral incisor (10); Left canine (12); Right central incisor (8).			% Observable teeth affected by pathology		0.093
	Mandibular: Right 2nd molar (31)
Dental caries*	Maxillary : Right 1st – 3rd molars (1-3), right 1st – 2nd premolars (4-5). Left 2nd premolar (13); left 1st – 3rd molars (14-16).			% Observable teeth affected by pathology		0.66
	Mandibular: Right 3rd and 1st molars (30, 32); right 1st -2nd premolars (28, 29). Left 1st - 2nd premolars (20, 21); left 1st – 3rd molars (17-19)			% Observable teeth affected by ≥1 caries		0.11
Abscesses*	Maxillary: Left central incisor (9), labial abscess; left lateral incisor (10), labial abscess; canine (11): labial abscess; left 1st premolar (12): lingual abscess; left 2nd premolar (13): buccal abscess.			% Observable teeth (associated alveolar bone) affected by pathology		0.28
	Mandibular: Left canine (22): labial abscess; left lateral incisor (23): labial and lingual abscess; left central incisor (24): labial and lingual abscess. Right 1st molar (30): buccal.
	% observable Interproximal (IP) spaces	% IP spaces w/ healthy bone (code 1)	% IP spaces w/ gingivitis (code 2)	% IP spaces w/ acute PD (code 3)	% IP spaces w/ inactive PD (code 4)	% IP spaces w/ rapidly progressive PD (code 5)
Periodontal disease (PD)^	0.77	0	0.21	0.5	0.26	0
(#): Tooth number, following Universal Tooth Numbering System/ American System.
AMTL % affected: percentage of teeth missing with resorbing or fully resorbed alveolus, of all teeth present for observation and all teeth missing, but with intact/ observable associated alveolar bone (codes: 1-2, 4-5, 7 in dentition inventory (Table 2)*; does not include teeth that are present but unobservable (not erupted, in crypt) or missing with no associated alveolar bone).
Caries: % affected: number of caries present/ number of teeth present for observation (codes: 1-2; 7 in dentition inventory (Table 2)*); excludes all teeth missing/ not present for observation).
Abscesses: % affected includes portion of alveolar bone associated with each tooth that was present for observation. Abscesses were also recorded for teeth that were missing, either postmortem or antemortem.
Periodontal disease (PD): scored following Kerr (1988)^ (0-5). Scores were pooled for maxilla and mandible. Periodontal disease was scored (in the same number of possible locations) on the left maxilla and mandible when the right was not present for observation.
*Buikstra JE, Ubelaker DH. Standards for data collection from human skeletal remains. Fayetteville, Arkansas: Archeological Survey Research Series; 1994.
^Kerr NW. A method of assessing periodontal status in archaeologically derived skeletal material. J Paleopathology 1988;2(2):67–78.

## Sheet: Supp. Data 4
Supplementary Data 4. Tuberculosis indicators, following Dangvard Pedersen et al. (2019)*
High diagnostic value indicators are grey.
Indicator	Score	Description
RIB1	0 (R), 1 (L)	Left rib 8 exhibits rough texture covering c. 5 cm
RIB2	0 (R), 0 (L)	No lesions related to TB present
VER	0 (R), 0 (L)	No lesions related to TB present
VEN1	1 (thoracic), 1 (lumbar)	Thoracic vertebrae: Multiple (≥3) large pits with irregular to circular shapes and rounded to sharp margins measuring ≥3 mm in diameter are present on T1-T12.
		T6 and 12 also exhibit larger openings (T6: c. 20 mm in diameter; T12: c. 8 mm in diameter) with irregular trabecular bone at the base.
		Lumbar vertebrae: Clusters (≥3) large pits with irregular to circular shapes and rounded to sharp margins measuring ≥3 mm in diameter are present on L1-L5. L1 also exhibits larger openings (L1: c. 4 mm in diameter) with irregular trabecular bone at the base.
VEN2	1 (thoracic), 1 (lumbar)	Thoracic vertebrae: T7-T9 exhibit bone proliferation on c. 50% of the ventral surfaces.
		Lumbar vertebrae: L1-4 exhibit bone proliferation on c. 50% of the ventral surfaces.
BOD	0 (R), 0 (L)	No bone changes related to TB are present.
ACE1	0 (R), 0 (L)	No bone changes related to TB are present.
ACE2	1 (R), 1 (L)	Right: multiple deep cavities with lytic pitting present on >50% of the area. Borders exhibit woven bone with dense trabeculae.
		Left: multiple deep cavities, the largest with a diameter of c. 20 mm, with lytic pitting present on >50% of the area. Borders exhibit woven bone with dense trabeculae.
PF1	0 (R), 0 (L)	No lesions related to TB are present.
PF2	0 (R), 0 (L)	No lesions related to TB present
ILI	0 (R), 1 (L)	Clustered pits present on the left iliac auricular surface, two of which are ≥3 mm in diameter.
DF	0 (R), 0 (L)	No lesions related to TB present
PT1	0 (R), 0 (L)	No lesions related to TB present
PT2	0 (R), 0 (L)	No lesions related to TB present
DH1	1 (R), 1 (L)	Right: Clustered pits/pores cover (c. 40 mm in max. height) of the lateral epicondyle and the medial epicondyle (c. 37 mm in max height). Pits also extend onto the anterior aspect.
		Left: Clustered pits/pores cover (c. 39 mm in max. height) of the lateral aspect and the medial aspect (c. 62 mm in max height) of the epicondyles.
DH2	1 (R), 1 (L)	Right:
		· Lytic area on lateral, posterior margin of the trochlea (c. 6 mm in diameter). No evidence of healing, reactive bone.
		· Lytic area on medial, posterior, inferior margin of the trochlea (c. 6 mm in diameter). No evidence of healing, reactive bone.
		Left:
		· Lytic area on the posterior articular surface, medial margin of the trochlea (c. 5 mm in diameter). No evidence of healing, reactive bone.
		· Lytic area on the lateral margin of the trochlea (c. 3 mm in diameter). No evidence of healing, reactive bone.
		· Lytic area on the anterior margin of the trochlea (c. 7 mm in diameter). No evidence of healing, reactive bone.
		· Lytic area on the medial, posterior, inferior margin of the trochlea (c. 4 mm in diameter). No evidence of healing, reactive bone.
PR	0 (R), 0 (L)	No lesions related to TB present
PU	0 (R), 0 (L)	No lesions related to TB present
*D. Dangvard Pedersen, G. R. Milner, H. J. Kolmos, J. L. Boldsen, The association between skeletal lesions and tuberculosis diagnosis using a probabilistic approach. Int J Paleopathol. 27, 88–100 (2019).

## Sheet: Supp. Data 5
Supplementary Data 5. Oral microbial community composition of StLI as classified by MetaPhlan3
Sorted by descending percent abundance, the top ten most abundant microbes are known, or can be, opportunistic pathogens.
Microbe	% Relative Abundance	Neg1	Neg2	Neg3
Acinetobacter junii	26.59	0	0	0
Acinetobacter nosocomialis	21.87	0	0	0
Klebsiella pneumoniae	10.35	0	0	0
Kurthia sp	2.22	0	0	0
Klebsiella variicola	1.97	0	0	0
Aeromonas caviae	1.91	0	0	0
Comamonas aquatica	1.89	0	0	0
Acinetobacter radioresistens	1.32	0	0	0
Klebsiella quasipneumoniae	1.08	0	0	0
Acinetobacter bereziniae	0.42	0	0	0
Acinetobacter variabilis	0.35	0	0	0
Stenotrophomonas maltophilia	0.16	0	0	0
Pseudomonas putida group	0.14	0	0	0
Escherichia coli	0.14	0	0	0
Bacillus cereus group	0.12	0	0	0
Aeromonas media	0.1	0	0	0
Citrobacter braakii	0.09	0	0	0
Enterococcus faecalis	0.05	0	0	0
Delftia tsuruhatensis	0.05	0	0	0
Acinetobacter baumannii	0.04	0	0	0
Eubacterium saphenum	0.02	0	0	0
Comamonas testosteroni	0.01	0	0	0
UNKNOWN	29.09	100	100	100

## Sheet: Supp. Data 6
Supplementary Data 6. Known causative agents of bacterial pneumonia with citations
Causative agent	Source
Streptococcus pneumoniae	Weiser JN, Ferreira DM, Paton JC. Streptococcus pneumoniae: transmission, colonization and invasion. Nature Reviews Microbiology 2018;16:355.
Staphylococcus aureus	Aliberti S, Reyes LF, Faverio P, et al. Global initiative for meticillin-resistant Staphylococcus aureus pneumonia (GLIMP): an international, observational cohort study. The Lancet Infectious Diseases 2016;16:1364-76.
Streptococcus pyogenes	Tamayo E, Montes M, Vicente D, Pérez-Trallero E. Streptococcus pyogenes pneumonia in adults: clinical presentation and molecular characterization of isolates 2006-2015. PLoS One 2016;11:e0152640.
Klebsiella pneumoniae	Wyres KL, Holt KE. Klebsiella pneumoniae population genomics and antimicrobial-resistant clones. Trends in microbiology 2016;24:944-56.
Haemophilus influenzae	Everett ED, Rahm AE, Adaniya R, Stevens DL, McNitt TR. Haemophilus influenzae pneumonia in adults. Jama 1977;238:319-21.
Moraxella catarrhalis	Verduin CM, Hol C, Fleer A, van Dijk H, van Belkum A. Moraxella catarrhalis: from emerging to established pathogen. Clinical microbiology reviews 2002;15:125-44.
Neisseria meningitis	Cohn AC, MacNeil JR, Harrison LH, et al. Changes in Neisseria meningitidis disease epidemiology in the United States, 1998–2007: implications for prevention of meningococcal disease. Clinical Infectious Diseases 2010;50:184-91.
Legionella pneumophila	Falcó V, de Sevilla TF, Alegre J, Ferrer A, Vázquez JMM. Legionella pneumophila: a cause of severe community-acquired pneumonia. Chest 1991;100:1007-11.
Chlamydophila pneumoniae	Grayston JT, Aldous MB, Easton A, et al. Evidence that Chlamydia pneumoniae causes pneumonia and bronchitis. Journal of Infectious Diseases 1993;168:1231-5.
Mycoplasma pneumoniae	Mansel JK, Rosenow EC, Smith TF, Martin JW. Mycoplasma pneumoniae pneumonia. Chest 1989;95:639-46.
Chlamydia psittaci	Oldach DW, Gaydos CA, Mundy LM, Quinn TC. Rapid diagnosis of Chlamydia psittaci pneumonia. Clinical infectious diseases 1993;17:338-43.
Coxiella burnetiid	Marrie TJ. Coxiella burnetii (Q fever) pneumonia. Clinical infectious diseases 1995;21:S253-S64.
Acinetobacter baumannii	Munoz-Price LS, Weinstein RA. Acinetobacter infection. New England Journal of Medicine 2008;358:1271-81.

## Sheet: Supp. Data 7
Supplementary Data 7. Reads mapping to Mycobacterium tuberculosis
Sample	Total Reads	Analysis-ready reads	Proportion of reads kept	Mapped reads	Proportion of reads mapped	Unique Q37 mapped reads	Average length of mapped reads	Mean coverage	Std dev of mean coverage	% reference covered >= 1X	% reference covered >= 5X	% endogenous DNA	No. of homozygous SNPs	No. of heterozygous SNPs
StLI	10084925	9052598	0.8976	1690	0.0001	402	42.6766	0.0039X	0.3252X	0.0006	0.0002	0.00398615	4	12
Neg1	8472534	7810350	0.9218	280	0	44	42.3864	0.0004X	0.0339X	0.0003	0	0.000519325	0	0
Neg2	789571	596214	0.7551	18	0	2	50.5	0X	0.0048X	0	0	0.000253302	0	0
Neg3	2212946	734429	0.3318	173	0.0002	11	36.4545	0.0001X	0.0102X	0.0001	0	0.000497075	0	0

## Sheet: Supp. Data 8
Supplementary Data 8. PanPhlAn3 gene content analysis
Species	Genome	Percentage of Genes present in St.L Individual	Genome Description
Acinetobacter junii	GCF_002165245.3	87.6	Strain with highest pecentage genes shared with St.L Individual
Acinetobacter junii	GCA_001941805.1	78.7	Type strain for species
Acinetobacter nosocomialis	GCF_000300635.1	81	Strain with highest pecentage genes shared with St.L Individual
Acinetobacter nosocomialis	GCA_000814165.3	69.9	Type strain for species
Klebsiella pneumoniae	GCF_003286975	90.9	Strain with highest pecentage genes shared with St.L Individual
Klebsiella pneumoniae	GCA_000240185.2	74.8	Type strain for species

## Sheet: Supp. Data 9
Supplementary Data 9. Mapping Statistics for pathogens identified in St.LI
Sample	Pathogen	Reference Assembly	Total Reads	Mapped reads	Mapped unique reads	Endogenous DNA %	Average length of mapped reads (bp)	Mean coverage	Std. dev. of mean coverage	% of reference covered > one-fold	% of reference covered > five-fold	Homozygous SNPs	Heterozygous SNPs
StLI	Acinetobacter junii	GCA_001941805.1	10084925	1636391	1157506	11.4776	70.4038	24.1222X	14.1588X	83.58	80.21	21179	1552
StLI	Acinetobacter junii	GCF002165245.3	10084925	1717982	1515485	15.0272	67.4076	30.1128X	16.8746X	84.72	82.08	20381	2498
Neg1	Acinetobacter junii	GCA_001941805.1	8472534	568	42	0.000495719	72.9286	0.0009X	0.0301X	0.09	0	0	0
Neg2	Acinetobacter junii	GCA_001941805.1	789571	99	34	0.00430614	63.0588	0.0006X	0.0252X	0.06	0	0	0
Neg3	Acinetobacter junii	GCA_001941805.1	2212946	2446	179	0.00808876	66.1955	0.0035X	0.0592X	0.35	0	0	0
StLI	Acinetobacter nosocomialis	GCA_000814165.3	10084925	1490743	1067611	10.5862	67.5761	18.6953X	12.5086X	82.31	75.86	25782	2771
StLI	Acinetobacter nosocomialis	GCF000300635.1	10084925	1916424	1738048	17.2341	65.572	28.3797X	14.1892X	90.66	89.28	4455	2156
Neg1	Acinetobacter nosocomialis	GCA_000814165.3	8472534	458	26	0.000306874	63.1923	0.0004X	0.0206X	0.04	0	0	0
Neg2	Acinetobacter nosocomialis	GCA_000814165.3	789571	115	51	0.0064592	63.4118	0.0008X	0.0289X	0.08	0	0	0
Neg3	Acinetobacter nosocomialis	GCA_000814165.3	2212946	2559	204	0.00921848	60.0637	0.0032X	0.0563X	0.32	0	0	0
StLI	Klebsiella pneumoniae	GCA_000240185.2	10084925	1111114	934019	9.26154	67.8675	11.1555X	6.334X	85.87	83.47	21497	1241
StLI	Klebsiella pneumoniae	GCF003286975	10084925	1161696	1080269	10.7117	66.5475	13.7874X	5.5474X	95.65	94.84	6559	2780
Neg1	Klebsiella pneumoniae	GCA_000240185.2	8472534	830	90	0.00106226	58.0667	0.0009X	0.0303X	9	0	0	0
Neg2	Klebsiella pneumoniae	GCA_000240185.2	789571	88	40	0.00506604	61.875	0.0004X	0.0211X	4	0	0	0
Neg3	Klebsiella pneumoniae	GCA_000240185.2	2212946	1349	114	0.0051515	63.0526	0.0013X	0.0355X	0.13	0	0	0

## Sheet: Supp. Data 10
Supplementary Data 10. Klebsiella pneumoniae virulence and resistance gene presence/absence analysis
Gene Name	GeneType	Gene Category	StLI	GCF000009885	GCF000016305	GCF000220485	GCF000294365	GCF000417265	GCF000465975	GCF000474015	GCF000597905	GCF000717515	GCF000739495	GCF000742755	GCF000775955	GCF000784945	GCF000784985	GCF000785005	GCF000813205	GCF000814305	GCF000814805	GCF001022035	GCF001482345	GCF001521895	GCF001530015	GCF001611095	GCF001646625	GCF001648215	GCF001663195	GCF001663435	GCF001676825	GCF001708225	GCF001708245	GCF001721725	GCF001746535	GCF001855315	GCF001887995	GCF001902255	GCF001902415	GCF001908895	GCF001936035	GCF001939885	GCF001952835	GCF001952875	GCF002116885	GCF002202215	GCF002209405	GCF002243445	GCF002258145
AAC(3)-IIa	Resistance	Aminoglycoside	0	0	0	0	0	0	0	0	0	0	0	0	0	0	0	0	0	0	0	0	0	0	0	0	0	0	1	0	0	0	0	0	0	0	0	0	0	0	0	0	1	0	0	0	0	0	0
AAC(3)-IIc	Resistance	Aminoglycoside	0	0	0	0	0	0	0	0	0	0	0	0	0	0	0	0	0	0	0	1	0	0	0	0	0	0	0	0	0	0	0	0	0	0	0	0	1	1	0	0	0	1	0	0	0	0	0
AAC(6')-Iai	Resistance	Aminoglycoside	0	0	0	0	0	0	0	0	0	0	0	0	0	0	0	0	0	0	0	0	0	0	0	2	0	2	0	2	0	0	0	0	2	0	0	0	0	0	0	0	2	0	0	2	0	0	0
AAC(6')-Ib-cr	Resistance	Aminoglycoside	0	0	0	0	0	0	0	0	0	0	0	0	0	0	0	0	0	0	0	1	0	0	0	0	0	1	1	0	0	0	0	0	0	0	0	0	1	1	0	0	0	1	0	0	0	0	0
AAC(6')-Ib7	Resistance	Aminoglycoside	0	0	1	0	0	1	0	0	1	1	2	0	0	1	1	0	0	1	0	0	0	0	0	0	0	1	0	0	0	0	0	0	0	0	0	1	0	0	0	0	0	0	0	1	0	1	0
aadA2	Resistance	Aminoglycoside	0	0	0	0	0	0	0	0	0	0	0	0	0	0	0	0	0	3	0	0	0	1	0	1	0	0	0	0	0	0	0	0	0	0	0	2	1	0	0	0	0	0	0	0	1	0	1
ABES	Resistance	MDR	0	0	1	0	0	0	0	0	0	0	2	0	0	0	1	0	0	2	0	0	0	0	0	1	0	1	1	0	0	0	0	0	0	2	0	1	1	0	0	0	0	0	0	1	0	0	1
Acyltransferase	Virulence	Capsule	0	0	1	0	0	0	0	0	0	0	0	0	0	0	0	0	0	0	0	0	0	0	0	1	1	0	0	0	1	0	0	0	0	0	0	0	0	0	0	0	0	0	0	0	0	0	0
ADEB	Resistance	MDR	1	0	1	1	0	1	1	1	1	1	1	0	1	0	1	0	1	0	1	1	1	0	0	0	0	1	0	1	0	0	0	1	1	1	1	1	1	1	1	1	0	0	1	1	0	1	1
ADEC	Resistance	MDR	0	1	0	0	1	0	0	0	0	0	0	1	0	0	0	0	0	1	0	0	0	0	1	0	1	0	0	0	1	1	1	0	0	0	0	0	0	0	0	0	0	0	0	0	0	0	0
ADES	Resistance	MDR	1	0	1	1	0	0	1	1	1	1	1	0	1	0	1	0	1	0	1	1	1	0	0	0	0	1	0	1	0	0	0	1	1	1	1	1	1	1	1	1	0	0	1	1	1	1	0
allA	Virulence	Allantoin utilization	0	1	0	0	1	0	0	0	0	0	0	0	0	0	0	0	0	0	0	0	0	0	0	0	0	0	0	0	0	1	1	0	0	0	0	0	0	0	0	0	0	0	0	0	0	0	0
allB	Virulence	Allantoin utilization	0	1	0	0	1	0	0	0	0	0	0	0	0	0	0	0	0	0	0	0	0	0	0	0	0	0	0	0	0	1	1	0	0	0	0	0	0	0	0	0	0	0	0	0	0	0	0
allC	Virulence	Allantoin utilization	0	1	0	0	1	0	0	0	0	0	0	0	0	0	0	0	0	0	0	0	0	0	0	0	0	0	0	0	0	1	1	0	0	0	0	0	0	0	0	0	0	0	0	0	0	0	0
allD	Virulence	Allantoin utilization	0	1	0	0	1	0	0	0	0	0	0	0	0	0	0	0	0	0	0	0	0	0	0	0	0	0	0	0	0	1	1	0	0	0	0	0	0	0	0	0	0	0	0	0	0	0	0
allR	Virulence	Allantoin utilization	0	1	0	0	1	0	0	0	0	0	0	0	0	0	0	0	0	0	0	0	0	0	0	0	0	0	0	0	0	1	1	0	0	0	0	0	0	0	0	0	0	0	0	0	0	0	0
allS	Virulence	Allantoin utilization	0	1	0	0	1	0	0	0	0	0	0	0	0	0	0	0	0	0	0	0	0	0	0	0	0	0	0	0	0	1	1	0	0	0	0	0	0	0	0	0	0	0	0	0	0	0	0
ANT(3'')-IIa	Resistance	Aminoglycoside	0	0	1	0	0	0	0	0	1	1	1	0	0	1	2	2	0	1	0	0	0	0	0	0	0	1	0	0	0	0	0	0	0	0	0	1	0	0	0	0	0	1	0	1	0	1	0
APH(3'')-Ib	Resistance	Aminoglycoside	0	0	0	0	0	0	1	0	0	0	0	0	0	0	0	0	0	0	0	0	0	0	0	0	0	0	0	0	0	0	0	0	0	0	1	0	0	0	0	0	0	0	0	0	0	0	0
APH(3')-I	Resistance	Aminoglycoside	1	0	1	0	0	1	1	1	1	1	1	1	0	1	1	1	1	1	0	1	0	0	0	0	0	1	0	1	0	0	0	0	1	1	1	1	1	1	1	1	0	1	1	1	0	1	0
APH(3')-Ia	Resistance	Aminoglycoside	0	0	1	0	0	0	0	0	0	0	0	0	0	0	0	0	0	1	0	0	0	0	0	0	0	0	0	0	0	0	0	0	0	0	0	1	1	1	0	0	2	0	0	0	0	1	0
APH(6)-Id	Resistance	Aminoglycoside	0	0	0	0	0	0	0	0	0	0	0	0	0	0	0	0	0	0	0	0	0	0	0	0	0	0	0	0	0	0	0	0	0	0	1	0	0	0	0	0	0	0	0	0	0	0	0
ARNA	Resistance	polymyxin	1	1	1	1	1	1	1	1	1	1	1	1	1	1	1	1	1	1	1	1	1	1	1	1	1	1	1	1	1	1	1	1	1	1	1	1	1	1	1	1	1	1	1	1	1	1	1
BACA	Resistance	bacitracin	1	1	1	1	1	1	1	1	1	1	1	1	1	1	1	1	1	1	1	1	1	1	1	1	1	1	1	1	1	1	1	1	1	1	1	1	1	1	1	1	1	1	1	1	1	1	1
BCRA	Resistance	bacitracin	1	1	1	1	1	1	1	1	1	1	1	1	1	1	1	1	1	1	1	1	1	1	1	1	1	1	1	1	1	1	1	1	1	1	1	1	1	1	1	1	1	1	1	1	1	1	1
BRP(MBL)	Resistance	glycopeptide	0	0	0	0	0	0	0	0	0	0	1	0	0	0	0	0	0	0	0	0	0	1	0	0	0	1	0	0	0	0	0	0	0	1	1	0	0	0	0	0	0	0	0	1	0	0	0
Brucella suis mprF	Resistance	peptide	1	0	0	0	0	0	0	0	0	0	0	0	0	0	0	0	0	0	0	0	0	0	0	0	0	0	0	0	0	0	0	0	0	0	0	0	0	0	0	0	0	0	0	0	0	0	0
CARA	Resistance	MLS	1	0	0	0	0	0	0	0	0	0	0	0	0	0	0	0	0	0	0	0	0	0	0	0	0	0	0	0	0	0	0	0	0	0	0	0	0	0	0	0	0	0	0	0	0	0	0
catI	Resistance	phenicol	0	0	1	0	0	0	0	0	0	0	0	0	0	0	0	0	0	1	0	0	0	0	0	0	0	0	0	0	0	0	0	0	0	0	0	1	0	0	0	0	0	0	0	0	0	0	0
CHLORAMPHENICOL_EXPORTER	Resistance	phenicol	3	3	3	3	3	3	3	3	3	3	3	3	3	3	3	3	3	3	3	3	3	3	3	3	4	3	2	3	4	3	3	3	3	3	3	3	3	3	3	5	3	3	3	3	3	3	3
chrB	Resistance	MLS	1	1	1	1	1	1	1	1	1	1	1	1	1	1	1	1	1	1	1	1	1	1	1	1	1	1	1	1	1	1	1	1	1	1	1	1	1	1	1	1	1	1	1	1	1	1	1
clbA	Virulence	Colibactin	0	0	0	0	1	0	0	0	0	0	0	0	0	0	0	0	0	0	1	0	0	0	0	0	0	0	0	0	0	0	1	0	0	0	0	0	0	0	0	0	0	0	0	0	0	0	0
clbB	Virulence	Colibactin	0	0	0	0	1	0	0	0	0	0	0	0	0	0	0	0	0	0	1	0	0	0	0	0	0	0	0	0	0	0	1	0	0	0	0	0	0	0	0	0	0	0	0	0	0	0	0
CLBB	Resistance	phenicol	1	1	1	1	1	1	1	1	1	1	1	1	1	1	1	1	1	1	1	1	1	1	1	1	1	1	1	1	1	1	1	1	1	1	1	1	1	1	1	1	1	1	1	1	1	1	1
clbH	Virulence	Colibactin	0	0	0	0	1	0	0	0	0	0	0	0	0	0	0	0	0	0	1	0	0	0	0	0	0	0	0	0	0	0	1	0	0	0	0	0	0	0	0	0	0	0	0	0	0	0	0
clbI	Virulence	Colibactin	0	0	0	0	1	0	0	0	0	0	0	0	0	0	0	0	0	0	1	0	0	0	0	0	0	0	0	0	0	0	1	0	0	0	0	0	0	0	0	0	0	0	0	0	0	0	0
clbK	Virulence	Colibactin	0	0	0	0	1	0	0	0	0	0	0	0	0	0	0	0	0	0	1	0	0	0	0	0	0	0	0	0	0	0	1	0	0	0	0	0	0	0	0	0	0	0	0	0	0	0	0
clbL	Virulence	Colibactin	0	0	0	0	1	0	0	0	0	0	0	0	0	0	0	0	0	0	1	0	0	0	0	0	0	0	0	0	0	0	1	0	0	0	0	0	0	0	0	0	0	0	0	0	0	0	0
clbM	Virulence	Colibactin	0	0	0	0	1	0	0	0	0	0	0	0	0	0	0	0	0	0	1	0	0	0	0	0	0	0	0	0	0	0	1	0	0	0	0	0	0	0	0	0	0	0	0	0	0	0	0
clbN	Virulence	Colibactin	0	0	0	0	1	0	0	0	0	0	0	0	0	0	0	0	0	0	1	0	0	0	0	0	0	0	0	0	0	0	1	0	0	0	0	0	0	0	0	0	0	0	0	0	0	0	0
clbO	Virulence	Colibactin	0	0	0	0	1	0	0	0	0	0	0	0	0	0	0	0	0	0	1	0	0	0	0	0	0	0	0	0	0	0	1	0	0	0	0	0	0	0	0	0	0	0	0	0	0	0	0
clbP	Virulence	Colibactin	0	0	0	0	1	0	0	0	0	0	0	0	0	0	0	0	0	0	1	0	0	0	0	0	0	0	0	0	0	0	1	0	0	0	0	0	0	0	0	0	0	0	0	0	0	0	0
clbQ	Virulence	Colibactin	0	0	0	0	1	0	0	0	0	0	0	0	0	0	0	0	0	0	1	0	0	0	0	0	0	0	0	0	0	0	1	0	0	0	0	0	0	0	0	0	0	0	0	0	0	0	0
clpB	Virulence	T6SS	1	1	1	1	1	1	1	1	1	1	1	1	1	1	1	1	1	1	1	1	1	1	1	1	1	1	1	1	1	1	1	1	1	1	1	1	1	1	0	1	1	1	1	1	1	1	1
cmlA5	Resistance	phenicol	0	0	1	0	0	0	0	0	0	0	0	0	0	0	0	0	0	1	0	0	0	0	0	0	0	0	0	0	0	0	0	0	0	0	0	1	0	0	0	0	0	0	0	0	0	0	0
cpsACP	Virulence	Capsule	1	1	1	0	1	1	1	0	1	1	1	0	1	1	1	1	0	1	0	1	1	0	0	1	1	1	1	0	1	1	1	1	1	1	1	1	0	0	1	1	1	1	0	1	1	1	1
cpsB	Virulence	Capsule	0	0	0	0	0	0	0	1	0	0	0	1	0	0	0	0	1	0	0	1	0	1	0	0	0	0	0	0	0	0	0	0	0	0	0	0	0	0	0	0	0	0	1	0	1	0	0
CPXA	Resistance	Aminoglycoside	1	1	1	1	1	1	1	1	1	1	1	1	1	1	1	1	1	1	1	1	1	1	1	1	1	1	1	1	1	1	1	1	1	1	1	1	1	1	1	1	1	1	1	1	1	1	1
CTX-M-15	Resistance	beta-lactam	0	0	0	0	0	0	0	0	0	0	1	0	0	0	0	1	0	0	0	1	0	1	0	0	0	1	0	0	0	0	0	0	0	1	0	0	1	1	0	0	0	2	0	1	0	0	0
dfrA12	Resistance	diaminopyrimidine	0	0	0	0	0	0	0	0	0	0	0	0	0	0	0	0	0	1	0	0	0	1	0	1	0	0	0	0	0	0	0	0	0	0	0	1	1	0	0	0	0	0	0	0	1	0	0
DFRA3	Resistance	diaminopyrimidine	1	1	1	1	1	1	1	1	1	1	1	1	1	1	1	1	1	1	1	1	1	1	1	1	1	1	1	1	1	1	1	1	1	1	1	1	1	1	1	1	1	1	1	1	1	1	1
dTDP-dehydratase	Virulence	Capsule	0	0	1	0	0	0	0	0	1	0	0	0	0	1	0	0	0	0	0	0	0	0	0	0	0	1	0	0	0	0	0	0	1	1	1	0	0	0	1	0	0	0	0	1	0	0	1
dTDP-epimerase	Virulence	Capsule	0	0	1	0	0	0	0	0	1	0	0	0	0	1	0	0	0	0	0	0	0	0	0	0	0	1	0	0	0	0	0	0	1	1	1	0	0	0	1	0	0	0	0	1	0	0	1
dTDP-reductase	Virulence	Capsule	0	0	2	0	0	0	0	0	1	0	0	0	0	1	0	0	0	0	0	0	0	0	0	0	0	1	0	0	0	0	0	0	1	1	1	0	0	0	1	0	0	0	0	1	0	0	2
EC55989_3327	Virulence	T6SS	0	1	1	0	1	1	0	1	1	1	0	0	0	1	1	1	1	1	1	1	1	1	0	1	1	1	1	1	1	1	1	0	1	1	1	1	1	1	0	1	1	1	1	1	0	1	1
ecpA	Virulence	Pilus	1	1	1	1	1	1	1	1	1	1	1	1	1	1	1	1	1	1	1	1	1	1	1	1	1	1	1	1	1	1	1	1	1	1	1	1	1	1	1	1	1	1	1	1	1	1	1
ecpB	Virulence	Pilus	1	1	1	1	1	1	1	1	1	1	1	1	1	1	1	1	1	1	1	1	1	1	1	1	1	1	1	1	1	1	1	1	1	1	1	1	1	1	1	1	1	1	1	1	1	1	1
ecpC	Virulence	Pilus	1	1	1	1	1	1	1	1	1	1	1	1	1	1	1	1	1	1	1	1	1	1	1	1	1	1	1	1	1	1	1	1	1	1	1	1	1	1	1	1	1	1	1	1	1	1	1
ecpD	Virulence	Pilus	1	1	1	1	1	1	1	1	1	1	1	1	1	1	1	1	1	1	1	1	1	1	1	1	1	1	1	1	1	1	1	1	1	1	1	1	1	1	1	1	1	1	1	1	1	1	1
ecpE	Virulence	Pilus	1	1	1	1	1	1	1	1	1	1	1	1	1	1	1	1	1	1	1	1	1	1	1	1	1	1	1	1	1	1	1	1	1	1	1	1	1	1	1	1	1	1	1	1	1	1	1
ecpR	Virulence	Pilus	1	1	1	1	1	1	1	1	1	1	1	1	1	1	1	1	1	1	1	1	1	1	1	1	1	1	1	1	1	1	1	1	1	1	1	1	1	1	1	1	1	1	1	1	1	1	1
EFRB	Resistance	MDR	1	0	0	0	0	0	1	0	0	0	1	1	1	0	0	0	0	0	0	0	1	0	0	0	0	0	0	0	0	0	0	1	0	0	1	0	0	0	0	0	0	0	0	0	0	0	0
emrA	Resistance	MDR	1	1	1	1	1	1	1	1	1	1	1	1	1	1	1	1	1	1	1	1	1	1	1	1	1	1	1	1	1	1	1	1	1	1	1	1	1	1	1	1	1	1	1	1	1	1	1
emrB	Resistance	MDR	2	2	2	2	2	2	2	2	2	2	2	2	2	2	2	2	2	2	2	2	2	2	2	2	2	2	2	2	2	2	2	2	2	2	2	2	2	2	2	2	2	2	2	2	2	2	2
EMRD	Resistance	MDR	1	1	1	1	1	1	1	1	1	1	1	1	1	1	1	1	1	1	1	1	1	1	1	1	1	1	1	1	1	1	1	1	1	1	1	1	1	1	1	1	1	1	1	1	1	1	1
EMRK	Resistance	MDR	0	0	0	1	0	0	0	1	0	0	0	1	0	0	0	0	1	0	1	0	0	0	1	0	0	0	0	0	0	0	0	0	0	0	0	0	0	0	0	0	0	0	1	0	0	0	0
emrR	Resistance	fluoroquinolone	1	1	1	1	1	1	1	1	1	1	1	1	1	1	1	1	1	1	1	1	1	1	1	1	1	1	1	1	1	1	1	1	1	1	1	1	1	1	1	1	1	1	1	1	1	1	1
entA	Virulence	Enterobactin siderophore	1	1	1	1	1	1	1	1	1	1	1	1	0	1	1	1	1	1	1	1	1	1	1	1	1	1	0	1	1	1	1	0	1	1	1	1	1	1	1	1	1	1	1	1	0	1	1
entB	Virulence	Enterobactin siderophore	1	1	1	1	1	1	1	1	1	1	1	1	1	1	1	1	1	1	1	1	1	1	1	1	1	1	2	1	1	1	1	1	1	1	1	1	1	1	1	1	1	1	1	1	2	1	1
entC	Virulence	Enterobactin siderophore	1	1	1	1	1	1	1	1	1	1	1	1	1	1	1	1	1	1	1	1	1	1	1	1	1	1	1	1	1	1	1	1	1	1	1	1	1	1	1	1	1	1	1	1	1	1	1
entD	Virulence	Enterobactin siderophore	0	1	0	1	1	1	0	1	1	1	1	0	1	0	1	0	1	1	1	1	1	0	0	0	1	0	1	0	1	1	1	1	0	0	1	1	1	1	1	1	1	0	1	0	1	1	1
entE	Virulence	Enterobactin siderophore	1	1	1	1	1	1	1	1	1	1	1	1	1	1	1	1	1	1	1	1	1	1	1	1	1	1	1	1	1	1	1	1	1	1	1	1	1	1	1	1	1	1	1	1	1	1	1
entF	Virulence	Enterobactin siderophore	1	1	0	1	1	1	0	1	1	1	1	0	1	0	1	0	1	1	1	1	1	0	0	0	1	0	1	0	1	1	1	1	0	0	1	1	1	1	1	1	1	0	1	0	1	1	1
EPTA	Resistance	peptide	1	1	1	1	1	1	1	1	1	1	1	1	1	1	1	1	1	1	1	1	1	1	1	1	1	1	1	1	1	1	1	1	1	1	1	1	1	1	1	1	1	1	1	1	1	1	1
ESCHERICHIA_COLI_LAMB	Resistance	MDR	1	1	1	1	1	1	1	1	1	1	1	1	1	1	1	1	1	1	1	1	1	1	1	1	1	1	1	1	1	1	1	1	1	1	1	1	1	1	1	1	1	1	1	1	1	1	1
ESCHERICHIA_COLI_MIPA	Resistance	MDR	1	1	1	1	1	1	1	1	1	1	1	1	1	1	1	1	1	1	1	1	1	1	1	1	1	1	1	1	1	1	1	1	1	1	1	1	1	1	1	1	1	1	1	1	1	1	1
etk	Virulence	tyrosine-protein kinase Etk [Capsule (CVF854	0	0	0	0	0	0	0	0	0	0	0	0	0	0	0	0	0	0	0	0	0	0	0	1	1	0	0	0	1	0	0	0	0	0	0	0	0	0	0	0	0	0	0	0	0	0	0
FARA	Resistance	antibacterial_free_fatty_acids	1	1	1	1	1	1	1	1	1	1	1	1	1	1	1	1	1	1	1	1	1	1	1	0	0	1	1	1	0	1	1	1	1	1	1	1	1	1	1	1	1	1	1	1	1	1	1
fepA	Virulence	Iron-enterobactin transporter	2	2	2	3	2	2	2	2	2	2	2	2	2	2	2	2	2	2	2	1	2	1	3	2	2	2	1	2	2	3	2	2	2	2	2	2	2	2	2	3	2	2	2	2	1	2	2
fepB	Virulence	Iron-enterobactin transporter	1	1	1	1	1	1	1	1	1	1	1	1	1	1	1	1	1	1	1	1	1	1	1	1	1	1	1	1	1	1	1	1	1	1	1	1	1	1	1	1	1	1	1	1	1	1	1
fepC	Virulence	Iron-enterobactin transporter	2	1	1	1	1	1	1	1	1	1	1	1	1	1	1	1	1	1	1	1	1	1	1	1	1	1	1	1	1	1	1	1	1	1	1	1	1	1	1	1	1	1	1	1	1	1	1
fepD	Virulence	Iron-enterobactin transporter	1	1	1	1	1	1	1	1	1	1	1	1	1	1	1	1	1	1	1	1	1	1	1	1	1	1	1	1	1	1	1	1	1	1	1	1	1	1	1	1	1	1	1	1	1	1	1
fepG	Virulence	Iron-enterobactin transporter	1	1	1	1	1	1	1	1	1	1	1	1	1	1	1	1	1	1	1	1	1	1	1	1	1	1	1	1	1	1	1	1	1	1	1	1	1	1	1	1	1	1	1	1	1	1	1
fes	Virulence	Iron-enterobactin transporter	1	1	0	1	1	1	0	1	1	1	1	0	1	0	1	0	1	1	1	1	1	0	0	0	1	0	0	0	1	1	1	1	0	0	1	1	1	1	1	1	1	0	1	0	0	1	1
fimA	Virulence	Fimbriae Type1	1	1	1	1	1	1	1	1	1	1	1	1	1	1	1	1	1	1	1	1	1	1	1	1	1	1	1	1	1	1	1	1	1	1	1	1	1	1	1	1	1	1	1	1	1	1	1
fimB	Virulence	Fimbriae Type1	1	1	1	1	1	1	1	1	1	0	1	1	1	1	0	1	1	1	1	1	1	1	0	1	1	1	1	1	1	1	1	1	1	1	1	1	1	1	1	1	1	1	1	1	1	1	1
fimC	Virulence	Fimbriae Type1	0	1	0	0	1	0	0	0	0	1	0	1	0	1	1	0	0	0	0	0	0	0	0	0	0	0	1	0	0	1	1	0	0	0	0	0	0	0	1	0	0	0	0	0	1	0	0
fimD	Virulence	Fimbriae Type1	1	1	1	1	1	1	1	1	1	0	1	1	1	1	0	1	1	1	1	1	1	1	0	1	1	1	1	1	1	1	1	1	1	1	1	1	1	1	1	1	1	1	1	1	1	1	1
fimE	Virulence	Fimbriae Type1	1	1	1	1	1	1	1	1	1	1	1	1	1	1	1	1	1	1	1	1	1	1	1	1	1	1	1	1	1	1	1	1	1	1	1	1	1	1	1	1	1	1	1	1	1	1	1
fimF	Virulence	Fimbriae Type1	1	1	1	1	1	1	1	1	1	1	1	1	1	1	1	1	1	1	1	1	1	1	0	1	1	1	1	1	1	1	1	1	1	1	1	1	1	1	1	1	1	1	1	1	1	1	1
fimG	Virulence	Fimbriae Type1	1	1	1	1	1	1	1	1	1	1	1	1	1	1	1	1	1	1	1	1	1	1	0	1	1	1	2	1	1	1	1	1	1	1	1	1	1	1	1	1	1	1	1	1	2	1	1
fimH	Virulence	Fimbriae Type1	1	1	1	1	1	1	1	1	1	1	1	1	1	1	1	1	1	1	1	1	1	1	0	1	1	1	1	1	1	1	1	1	1	1	1	1	1	1	1	1	1	1	1	1	1	1	1
fimL	Virulence	Fimbriae Type1	1	1	1	1	1	1	1	1	1	1	1	1	1	1	1	1	1	1	1	1	1	1	0	1	1	1	2	1	1	1	1	1	1	1	1	1	1	1	1	1	1	1	1	1	2	1	1
fliY	Virulence	Flagella	1	1	1	1	1	1	1	1	1	1	1	1	1	1	1	1	1	1	1	1	1	1	1	1	1	1	1	1	1	1	1	1	1	1	1	1	1	1	1	1	1	1	1	1	1	1	1
flmH	Virulence	Flagella	1	1	1	1	1	1	1	1	1	1	1	1	1	1	1	1	1	1	1	1	1	1	1	1	1	1	1	1	1	1	1	1	1	1	1	1	1	1	1	1	1	1	1	1	1	1	1
floR	Resistance	phenicol	0	0	0	0	0	0	0	0	0	0	0	0	0	0	0	0	0	0	0	0	0	0	0	0	0	0	0	0	0	0	0	0	0	0	0	0	0	0	0	0	0	0	0	0	0	0	0
FosA6	Resistance	fosfomycin	1	1	1	1	1	1	1	1	1	1	1	1	1	1	1	1	1	1	1	1	1	1	1	1	1	1	1	1	1	1	1	1	1	1	1	1	1	1	1	1	1	1	1	1	1	1	1
fur	Virulence	Fur	1	1	1	1	1	1	1	1	1	1	1	1	1	1	1	1	1	1	1	1	1	1	1	1	1	1	1	1	1	1	1	1	1	1	1	1	1	1	1	1	1	1	1	1	1	1	1
fyuA	Virulence	Yersiniabactin	0	1	0	0	1	0	0	0	0	0	0	1	0	0	0	0	1	0	1	0	0	1	1	0	1	1	1	0	1	1	1	1	0	1	0	0	1	1	0	1	0	0	0	1	0	0	1
G1P-Ttransferase	Virulence	Capsule	1	1	3	1	1	1	1	1	2	1	1	1	1	2	1	1	1	1	1	1	1	1	1	1	1	2	1	1	1	1	1	1	2	2	2	1	1	1	2	1	1	1	1	2	1	1	3
galF	Virulence	Capsule	1	1	1	1	1	1	1	1	1	1	1	1	1	1	1	1	1	1	1	1	1	1	1	1	1	1	1	1	1	1	1	1	1	1	1	1	1	1	1	1	1	1	1	1	1	1	1
galU	Virulence	LOS	1	1	1	1	1	1	1	1	1	1	1	1	1	1	1	1	1	1	1	1	1	1	1	1	1	1	1	1	1	1	1	1	1	1	1	1	1	1	1	1	1	1	1	1	1	1	1
glf	Virulence	LPS	1	1	0	0	0	1	1	0	1	1	1	0	1	1	1	0	0	1	1	0	1	0	1	1	1	1	1	0	1	1	1	0	1	1	1	1	0	0	1	0	1	0	0	1	0	1	0
gmd	Virulence	Capsule	1	1	0	0	1	0	1	0	0	0	1	0	0	0	0	0	0	1	0	0	1	0	0	0	0	0	0	0	0	1	1	0	0	0	0	0	0	0	0	0	0	0	0	0	0	0	0
gmhA	Virulence	LOS	1	1	1	1	1	1	1	1	1	1	1	1	1	1	1	1	1	1	1	1	1	1	1	1	1	1	1	1	1	1	1	1	1	1	1	1	1	1	1	1	1	1	1	1	1	1	1
gnd	Virulence	Capsule	2	1	1	1	1	1	1	1	1	1	1	1	1	1	1	1	1	1	1	1	1	1	1	1	1	1	1	1	1	1	1	1	1	1	1	1	1	1	1	1	1	1	1	1	1	1	1
GOLS	Resistance	MDR	2	2	2	2	2	2	2	2	2	2	2	2	2	2	2	2	2	2	2	2	2	2	2	2	2	2	2	2	2	2	2	2	2	2	2	2	2	2	2	2	2	2	2	2	2	2	2
hcp	Virulence	T4SS	1	1	1	1	1	1	1	1	1	1	1	1	1	1	1	1	1	1	0	1	1	1	2	1	1	1	1	1	1	1	1	1	1	1	1	1	1	1	1	1	1	1	1	1	1	1	1
hemE	Virulence	Heme	1	1	1	1	1	1	1	1	1	1	1	1	1	1	1	1	1	1	1	1	1	1	1	1	1	1	1	1	1	1	1	1	1	1	1	1	1	1	1	1	1	1	1	1	1	1	1
hemL	Virulence	Heme	1	1	1	1	1	1	1	1	1	1	1	1	1	1	1	1	1	1	1	1	1	1	1	1	1	1	1	1	1	1	1	1	1	1	1	1	1	1	1	1	1	1	1	1	1	1	1
hisQ	Virulence	O-antigen	1	1	1	1	1	1	1	1	1	1	1	1	1	1	1	1	1	1	1	1	1	1	1	1	2	1	1	1	2	1	1	1	1	1	1	1	1	1	1	2	1	1	1	1	1	1	1
HP1181	Resistance	MDR	1	1	1	1	1	1	1	1	1	1	1	1	1	1	1	1	1	1	1	1	1	1	1	1	1	1	1	1	1	1	1	1	1	1	1	1	1	1	1	1	1	1	1	1	1	1	1
htpB	Virulence	Chaperonin	2	1	1	1	1	1	1	1	1	1	1	1	1	1	1	1	1	1	1	1	1	1	1	1	1	1	1	1	1	1	1	1	1	2	2	1	1	1	1	1	1	1	1	1	1	1	1
impA	Virulence	T4SS	0	0	0	0	0	1	0	0	1	1	1	0	0	0	1	0	0	1	0	1	0	0	0	0	0	0	0	0	0	0	0	0	0	0	0	1	1	1	0	0	0	0	0	0	0	1	1
ipaH	Virulence	T2SS	1	1	1	1	1	1	1	1	1	1	1	1	1	1	1	1	1	1	1	1	1	1	1	1	1	1	1	1	1	1	1	1	1	1	1	1	1	1	1	1	1	1	1	1	1	1	1
iroE	Virulence	Salmochelin	1	1	1	1	1	1	1	1	1	1	1	1	1	1	1	1	1	1	1	1	1	1	1	1	1	1	1	1	1	1	1	1	1	1	1	1	1	1	1	1	1	1	1	1	1	1	1
iroN	Virulence	Salmochelin	0	2	0	0	0	0	0	0	0	0	0	1	0	0	0	0	0	0	0	1	0	1	0	0	0	0	0	0	0	0	0	0	0	0	0	0	0	0	0	0	0	0	0	0	0	0	0
irp1	Virulence	Yersiniabactin	0	1	0	0	1	0	0	0	0	0	0	1	0	0	0	0	1	0	1	0	0	1	1	0	0	1	1	0	0	1	1	1	0	1	0	0	1	1	0	1	0	0	0	1	0	0	1
irp2	Virulence	Yersiniabactin	0	1	0	0	1	0	0	0	0	0	0	1	0	0	0	0	1	0	1	0	0	1	1	0	1	1	1	0	1	1	1	1	0	1	0	0	1	1	0	1	0	0	0	1	0	0	1
iucA	Virulence	Aerobactin	0	1	0	1	0	0	0	0	0	0	0	0	0	0	0	0	0	0	0	0	0	0	1	0	0	0	0	0	0	1	0	0	0	0	0	0	0	0	0	1	0	0	0	0	0	0	0
iucB	Virulence	Aerobactin	0	1	0	1	0	0	0	0	0	0	0	0	0	0	0	0	0	0	0	0	0	0	1	0	0	0	0	0	0	1	0	0	0	0	0	0	0	0	0	1	0	0	0	0	0	0	0
iucC	Virulence	Aerobactin	0	1	0	1	0	0	0	0	0	0	0	0	0	0	0	0	0	0	0	0	0	0	1	0	0	0	0	0	0	1	0	0	0	0	0	0	0	0	0	1	0	0	0	0	0	0	0
iucD	Virulence	Aerobactin	0	1	0	1	0	0	0	0	0	0	0	0	0	0	0	0	0	0	0	0	0	0	1	0	0	0	0	0	0	1	0	0	0	0	0	0	0	0	0	1	0	0	0	0	0	0	0
iutA	Virulence	Aerobactin	0	1	0	1	0	0	0	0	0	0	0	0	0	0	0	0	0	0	0	0	0	0	1	0	0	0	0	0	0	1	0	0	0	0	0	0	0	0	0	1	0	0	0	0	0	0	0
kdsA	Virulence	LOS	1	1	1	1	1	1	1	1	1	1	1	1	1	1	1	1	1	1	1	1	1	1	1	1	1	1	1	1	1	1	1	1	1	1	1	1	1	1	1	1	1	1	1	1	1	1	1
kfoC	Virulence	LPS	1	1	0	1	1	1	1	0	1	1	1	0	1	1	1	0	0	1	1	0	1	0	0	1	0	0	0	0	0	1	1	0	0	0	1	1	0	0	0	0	0	0	0	0	0	1	0
KPC-3	Resistance	beta-lactam	0	0	0	0	0	1	0	0	1	1	0	0	0	1	1	1	0	1	0	2	0	0	0	0	0	0	2	0	0	0	0	0	0	0	0	1	0	0	0	0	0	1	0	0	0	1	0
lpxC	Virulence	Regulator	2	1	1	1	1	1	1	1	1	1	1	1	1	1	1	1	1	1	1	1	1	1	1	1	1	1	1	1	1	1	1	1	1	1	1	1	1	1	1	1	1	1	1	1	1	1	1
luxS	Virulence	Regulator	1	1	1	1	1	1	1	1	1	1	1	1	1	1	1	1	1	1	1	1	1	1	1	1	1	1	1	1	1	1	1	1	1	1	1	1	1	1	1	1	1	1	1	1	1	1	1
MACA	Resistance	MLS	1	1	1	1	1	1	1	1	1	1	1	1	1	1	1	1	1	1	1	1	1	1	1	1	1	1	1	1	1	1	1	1	1	1	1	1	1	1	1	1	1	1	1	1	1	1	1
MACB	Resistance	MLS	1	1	1	1	1	1	1	1	1	1	1	1	1	1	1	1	1	1	1	1	1	1	1	1	1	1	1	1	1	1	1	1	1	1	1	1	1	1	1	1	1	1	1	1	1	1	1
magA	Virulence	Capsule	0	1	0	0	0	0	0	0	0	0	0	0	0	0	0	0	0	0	0	0	0	0	0	0	0	0	0	0	0	1	1	0	0	0	0	0	0	0	0	0	0	0	0	0	0	0	0
manB	Virulence	Capsule	0	1	0	1	1	0	1	1	0	0	1	1	0	0	0	0	1	0	1	0	0	1	0	1	0	0	0	1	0	1	1	0	0	0	0	0	0	0	0	0	0	0	1	0	1	0	0
manC	Virulence	Capsule	0	1	0	0	0	0	1	0	0	0	1	0	0	0	0	0	0	0	1	0	0	0	0	1	0	0	0	0	0	1	1	0	0	0	0	0	0	0	0	0	0	0	0	0	0	0	0
marA	Resistance	MDR	1	1	1	1	1	1	1	1	1	0	1	1	1	1	0	1	1	1	1	1	1	1	1	1	1	1	1	1	1	1	1	1	1	1	1	1	1	1	1	1	1	1	1	1	1	1	0
marR	Resistance	MDR	1	1	1	1	1	1	1	1	1	1	1	1	1	1	1	1	1	1	1	1	1	1	1	1	1	1	1	1	1	1	1	1	1	1	1	1	1	1	1	1	1	1	1	1	1	1	1
MDTA	Resistance	MDR	1	1	1	1	1	1	1	1	1	1	1	1	1	1	1	1	1	1	1	1	1	1	1	1	1	1	1	1	1	1	1	1	1	1	1	1	1	1	1	1	1	1	1	1	1	1	1
MDTC	Resistance	aminocoumarin antibiotic	1	1	1	1	1	1	1	1	1	1	1	1	1	0	1	0	1	0	0	1	1	1	0	0	0	1	0	1	0	1	1	1	1	1	1	1	0	0	1	1	1	0	1	1	0	1	1
MDTD	Resistance	MDR	2	2	2	2	2	2	2	2	2	2	2	2	2	1	2	1	2	1	1	2	2	2	1	1	1	2	1	2	1	2	2	2	2	2	2	2	1	1	2	2	2	1	2	2	1	2	2
MDTE	Resistance	MDR	0	0	0	0	0	0	0	0	0	0	0	0	0	1	0	1	0	1	1	0	0	0	1	1	1	0	1	0	1	0	0	0	0	0	0	0	1	1	0	0	0	1	0	0	1	0	0
MDTG	Resistance	MDR	2	2	2	2	2	2	2	2	2	2	2	2	2	2	2	2	2	2	2	2	2	2	2	2	2	2	2	2	2	2	2	2	2	2	2	2	2	2	2	2	2	2	2	2	1	2	2
MDTH	Resistance	MDR	1	1	1	1	1	1	1	1	1	1	1	1	1	1	1	1	1	1	1	1	1	1	1	1	1	1	1	1	1	1	1	1	1	1	1	1	1	1	1	1	1	1	1	1	1	1	1
MDTK	Resistance	MDR	1	2	2	2	2	2	2	2	2	2	2	2	2	2	2	2	2	2	2	2	2	2	2	2	2	2	2	2	2	2	2	2	2	2	2	2	2	2	2	2	2	2	2	2	2	2	2
MDTL	Resistance	MDR	1	1	1	1	1	1	1	1	1	1	1	1	1	1	1	1	1	1	1	1	1	1	1	1	1	1	1	1	1	1	1	1	1	1	1	1	1	1	1	1	1	1	1	1	1	1	1
MDTM	Resistance	MDR	2	2	2	2	2	2	2	2	2	2	2	2	2	2	2	2	3	2	2	2	2	2	3	2	2	2	2	2	2	2	2	2	2	2	2	2	2	2	2	2	1	2	2	2	2	2	2
MDTN	Resistance	MDR	2	2	2	2	2	2	2	2	2	2	2	2	2	2	2	2	2	2	2	2	2	2	1	2	2	2	2	2	2	2	2	2	2	2	2	2	2	2	2	2	2	2	2	2	2	2	2
MDTO	Resistance	MDR	1	1	1	1	1	1	1	1	1	1	1	1	1	1	1	1	1	1	1	1	1	1	0	1	1	1	1	1	1	1	1	1	1	1	1	1	2	2	1	1	1	1	1	1	1	1	1
MDTP	Resistance	MDR	2	2	2	2	2	2	2	2	2	2	2	2	2	2	2	2	2	2	2	2	2	2	1	2	2	2	2	2	2	2	2	2	2	2	2	2	2	2	2	2	2	2	2	2	2	2	2
MEXE	Resistance	MDR	1	1	1	1	1	1	1	1	0	1	1	1	1	1	1	1	1	1	1	1	1	1	0	1	1	1	1	1	1	1	1	1	1	1	1	1	1	1	1	1	1	1	1	1	1	1	0
MEXL	Resistance	MDR	1	1	0	1	1	1	1	0	1	1	1	1	0	1	1	1	0	1	1	1	1	1	1	1	1	0	1	1	1	1	1	0	0	0	1	1	1	1	1	0	1	1	0	0	1	1	1
MEXQ	Resistance	MDR	1	1	1	1	1	1	1	1	0	1	1	1	1	1	1	1	1	1	1	1	1	1	0	1	1	1	1	1	1	1	1	1	1	1	1	1	1	1	1	1	1	1	2	1	1	1	0
MEXT	Resistance	MDR	3	4	3	3	4	3	3	3	3	3	3	3	3	3	3	3	4	3	2	3	3	3	2	3	3	3	3	3	3	4	4	3	3	3	3	3	3	3	3	3	3	3	3	3	3	3	3
MEXX	Resistance	MDR	1	1	1	1	1	1	1	1	1	1	1	1	1	1	1	1	1	1	1	1	1	1	1	1	1	1	1	1	1	1	1	1	1	1	1	1	1	1	1	1	1	1	1	1	1	1	1
MFS_Transport	Resistance	MDR	2	2	2	2	2	2	2	2	2	2	2	2	2	2	2	1	2	2	2	2	2	2	2	2	2	1	2	1	2	2	2	2	1	1	2	2	2	2	2	2	2	1	2	1	2	2	2
mgtC	Virulence	IonTransport	1	1	1	1	1	1	1	1	1	1	1	1	1	1	1	1	1	1	1	1	1	1	1	1	1	1	1	1	1	1	1	1	1	1	1	1	1	1	1	1	1	1	1	1	1	1	1
mphA	Resistance	MLS	0	0	0	0	0	0	0	0	0	0	0	0	0	0	0	0	0	1	0	0	0	0	0	1	0	0	2	0	0	0	0	0	0	0	0	1	1	0	0	0	0	0	0	0	0	0	0
mrkA	Virulence	Fimbriae Type3	0	1	0	0	1	1	0	0	0	1	0	0	0	1	1	0	0	1	0	0	0	0	1	1	0	0	1	0	0	1	1	0	0	0	0	1	0	0	1	0	0	0	0	0	0	1	0
mrkB	Virulence	Fimbriae Type3	1	1	1	1	1	1	1	1	1	1	1	1	1	1	1	1	1	1	1	1	1	1	1	1	1	1	1	1	1	1	1	1	1	1	1	1	1	1	1	1	1	1	1	1	1	1	1
mrkC	Virulence	Fimbriae Type3	1	1	1	1	1	1	1	1	1	1	1	1	1	1	1	1	1	1	1	1	1	1	1	1	1	1	1	1	1	1	1	1	1	1	1	1	1	1	1	1	1	1	1	1	1	1	1
mrkD	Virulence	Fimbriae Type3	1	1	1	1	1	0	1	1	1	0	1	1	1	1	0	1	1	1	1	1	1	1	1	0	1	1	1	1	1	1	1	1	1	1	1	0	1	1	1	1	1	1	1	1	1	0	1
mrkF	Virulence	Fimbriae Type3	1	1	1	1	1	1	1	1	1	1	1	1	1	1	1	1	1	1	1	1	1	1	1	1	1	1	1	1	1	1	1	1	1	1	1	1	1	1	1	1	1	1	1	1	1	1	1
mrkH	Virulence	Fimbriae Type3	1	1	1	1	1	1	1	1	1	1	1	1	1	1	1	1	1	1	1	1	1	1	1	1	1	1	1	0	1	1	1	1	1	1	1	1	1	1	1	1	1	1	1	1	1	1	1
mrkJ	Virulence	Fimbriae Type3	1	1	1	1	1	1	1	1	1	1	1	1	1	1	1	1	1	1	1	1	1	1	1	1	1	1	1	1	1	1	1	1	1	1	1	1	1	1	1	1	1	1	1	1	1	1	1
mrsA/glmM	Virulence	EPS	1	1	1	1	0	1	1	1	1	1	1	1	1	1	1	1	1	1	1	1	1	1	1	1	1	1	1	1	1	1	1	1	1	1	1	1	1	1	1	1	1	1	1	1	1	1	1
MRX	Resistance	MLS	0	0	0	0	0	0	0	0	0	0	0	0	0	0	0	0	0	1	0	0	0	0	0	1	0	0	0	0	0	0	0	0	0	0	0	1	1	0	0	0	0	0	0	0	0	0	0
MULTIDRUG_ABC_TRANSPORTER	Resistance	MDR	1	5	1	2	3	1	1	1	1	1	1	4	1	1	1	1	3	1	3	1	1	3	4	1	3	3	3	1	3	4	3	3	1	3	1	1	3	3	1	4	1	1	1	3	1	1	3
NDM-1	Resistance	beta-lactam	0	0	0	0	0	0	0	0	0	0	1	0	0	0	0	0	0	0	0	0	0	1	0	0	0	1	0	0	0	0	0	0	0	1	1	0	0	0	0	0	0	0	0	1	0	0	0
Nlpl	Virulence	Lipoprotein	1	1	1	1	1	1	1	1	1	1	1	1	1	1	1	1	1	1	1	1	1	1	1	1	1	1	1	1	1	1	1	1	1	1	1	1	1	1	1	1	1	1	1	1	1	1	1
NORB	Resistance	fluoroquinolone	1	1	1	1	1	1	1	1	1	1	1	1	1	1	1	1	1	1	1	1	1	1	1	1	1	1	1	1	1	1	1	1	1	1	1	1	1	1	1	1	1	1	1	1	1	1	1
nueA	Virulence	Polar flagella	1	1	1	1	1	1	1	1	1	1	1	1	1	1	1	1	1	1	1	1	1	1	1	1	1	1	1	1	1	1	1	1	1	1	1	1	1	1	1	1	1	1	1	1	1	1	1
OLEB	Resistance	MLS	1	1	1	1	1	1	1	1	1	1	1	1	1	1	1	1	1	1	1	1	1	1	1	1	1	1	1	1	1	1	1	1	1	1	1	1	1	1	1	1	1	1	1	1	1	1	1
OMP36	Resistance	MDR	1	1	1	1	1	1	1	1	1	1	1	1	1	1	1	1	1	1	1	1	1	1	1	1	1	1	1	2	1	1	1	1	1	1	1	1	1	1	1	1	1	1	1	1	1	1	1
OMPA	Virulence	OMP	1	1	1	1	1	1	1	1	1	1	1	1	1	1	1	1	1	1	1	1	1	1	1	1	1	1	1	1	1	1	1	1	1	1	1	1	1	1	1	1	1	1	1	1	1	1	1
OMPF	Resistance	MDR	3	3	3	3	3	3	3	3	3	3	3	3	3	2	3	3	3	3	3	4	2	4	3	3	3	3	2	3	3	3	3	4	4	3	3	3	3	3	3	3	3	3	3	3	3	3	3
OMPR	Resistance	MDR	3	3	3	3	3	3	3	3	3	3	3	3	3	3	3	3	3	3	3	3	3	3	3	3	3	3	3	3	3	3	3	3	4	3	3	3	3	3	3	3	3	3	3	3	3	3	3
OPRA	Resistance	MDR	1	1	0	1	0	0	0	0	0	0	0	0	0	0	0	0	0	0	0	0	0	0	1	0	0	0	0	0	0	1	0	0	0	0	0	0	0	0	1	0	0	0	0	0	0	0	0
OPRJ	Resistance	MDR	1	0	1	0	0	0	1	0	0	0	0	0	0	1	0	1	0	1	0	1	0	0	0	0	0	0	0	0	0	0	0	0	0	0	0	1	1	1	0	0	0	1	0	0	0	1	0
OPRM	Resistance	MDR	3	3	3	3	3	3	3	3	3	3	3	3	3	3	3	3	3	3	3	3	3	3	3	3	3	3	3	3	3	3	3	3	3	3	3	3	3	3	3	3	3	3	3	3	3	3	3
OXA-1	Resistance	beta-lactam	0	0	0	0	0	0	0	0	0	0	0	0	0	0	0	1	0	0	0	1	0	0	0	0	0	1	1	0	0	0	0	0	0	0	0	0	1	1	0	0	0	1	0	1	0	0	0
OXA-9	Resistance	beta-lactam	0	0	1	0	0	1	0	0	0	1	1	0	0	1	1	0	0	1	0	0	0	0	0	0	0	1	0	0	0	0	0	0	0	0	0	0	0	0	0	0	0	0	0	1	0	1	0
PaaR	Virulence	T6SS	1	0	0	1	0	1	1	1	1	1	1	1	1	0	1	1	1	1	0	1	0	0	1	0	0	1	0	1	0	0	0	1	1	1	1	1	1	1	0	0	1	1	1	1	0	1	1
PATA	Resistance	fluoroquinolone	1	1	1	1	1	1	1	1	1	1	1	1	1	1	1	1	1	1	1	1	1	1	1	1	1	1	1	1	1	1	1	1	1	1	1	1	1	1	1	1	1	1	1	1	1	1	1
PATB	Resistance	fluoroquinolone	0	0	0	0	0	0	0	0	0	0	0	0	0	1	0	0	0	0	0	0	0	0	0	0	0	0	0	0	0	0	0	0	0	0	0	0	0	0	0	0	0	0	0	0	0	0	0
PBP-1A	Resistance	beta-lactam	1	1	1	1	1	1	1	1	1	1	1	1	1	1	1	1	1	1	1	1	1	1	1	1	1	1	1	1	1	1	1	1	1	1	1	1	1	1	1	1	1	1	1	1	1	1	1
PBP-1B	Resistance	beta-lactam	1	1	1	1	1	1	1	1	1	1	1	1	1	1	1	1	1	1	1	1	1	1	1	1	1	1	1	1	1	1	1	1	1	1	1	1	1	1	1	1	1	1	1	1	1	1	1
PBP3	Resistance	beta-lactam	1	1	1	1	1	1	1	1	1	1	1	1	1	1	1	1	1	1	1	1	1	1	1	1	1	1	1	1	1	1	1	1	1	1	1	1	1	1	1	1	1	1	1	1	1	1	1
PENA	Resistance	beta-lactam	3	3	3	3	3	3	3	3	3	3	3	3	3	3	3	3	3	3	3	3	3	3	3	3	3	3	3	3	3	3	3	3	3	3	3	3	3	3	3	3	3	3	3	3	3	3	3
pgi	Virulence	EPS	1	1	1	1	1	1	1	1	1	1	1	1	1	1	1	1	1	1	1	1	1	1	1	1	1	1	1	1	1	1	1	1	1	1	1	1	1	1	1	1	1	1	1	1	1	1	1
phoQ	Virulence	SensorProtein	1	1	1	1	1	1	1	1	1	1	1	1	1	1	1	1	1	1	1	1	1	1	1	1	1	1	1	1	1	1	1	1	1	1	1	1	1	1	1	1	1	1	1	1	1	1	1
PmrF	Resistance	peptide	1	1	1	1	1	1	1	1	1	1	1	1	1	1	1	1	1	1	1	1	1	1	1	1	1	1	1	1	1	1	1	1	1	1	1	1	1	1	1	1	1	1	1	1	1	1	1
ppdD	Virulence	Pilus	1	1	1	1	1	1	1	1	1	1	1	1	1	1	1	1	1	1	1	1	1	1	1	1	1	1	1	1	1	1	1	1	1	1	1	1	1	1	1	1	1	1	1	1	1	1	1
pulB	Virulence	Pullulanase	1	1	1	1	1	1	1	1	1	1	1	1	1	1	1	1	1	1	1	1	1	1	1	1	1	1	1	1	1	1	1	1	1	1	1	1	1	1	1	1	1	1	1	1	1	1	1
pulC	Virulence	Pullulanase	1	1	1	1	1	1	1	1	1	1	1	1	1	1	1	1	1	1	1	1	1	1	1	1	1	1	1	1	1	1	1	1	1	1	1	1	1	1	1	1	1	1	1	1	1	1	1
pulD	Virulence	Pullulanase	1	1	1	1	1	1	1	1	1	1	1	1	1	1	1	1	1	1	1	1	1	1	1	1	1	1	1	1	1	1	1	1	1	1	1	1	1	1	1	1	1	1	1	1	1	1	1
pulE	Virulence	Pullulanase	1	1	1	1	1	1	1	1	1	1	1	1	1	1	1	1	1	1	1	1	1	1	1	1	1	1	1	1	1	1	1	1	1	1	1	1	1	1	1	1	1	1	1	1	1	1	1
pulF	Virulence	Pullulanase	1	1	1	1	1	1	1	1	1	1	1	1	1	1	1	1	1	1	1	1	1	1	1	1	1	1	1	1	1	1	1	1	1	1	1	1	1	1	1	1	1	1	1	1	1	1	1
pulG	Virulence	Pullulanase	1	1	1	1	1	1	1	1	1	1	1	1	1	1	1	1	1	1	1	1	1	1	1	1	1	1	1	1	1	1	1	1	1	1	1	1	1	1	1	1	1	1	1	1	1	1	1
pulH	Virulence	Pullulanase	1	1	1	1	1	1	1	1	1	1	1	1	1	1	1	1	1	1	1	1	1	1	1	1	1	1	1	1	1	1	1	1	1	1	1	1	1	1	1	1	1	1	1	1	1	1	1
pulI	Virulence	Pullulanase	1	1	1	1	1	1	1	1	1	1	1	1	1	1	1	1	1	1	1	1	1	1	1	1	1	1	1	1	1	1	1	1	1	1	1	1	1	1	1	1	1	1	1	1	1	1	1
pulJ	Virulence	Pullulanase	1	1	1	1	1	1	1	1	1	1	1	1	1	1	1	1	1	1	1	1	1	1	1	1	1	1	1	1	1	1	1	1	1	1	1	1	1	1	1	1	1	1	1	1	1	1	1
pulK	Virulence	Pullulanase	1	1	1	1	1	1	1	1	1	1	1	1	1	1	1	1	1	1	1	1	1	1	1	1	1	1	1	1	1	1	1	1	1	1	1	1	1	1	1	1	1	1	1	1	1	1	1
pulL	Virulence	Pullulanase	1	1	1	1	1	1	1	1	1	1	1	1	1	1	1	1	1	1	1	1	1	1	1	1	1	1	1	1	1	1	1	1	1	1	1	1	1	1	1	1	1	1	1	1	1	1	1
pulM	Virulence	Pullulanase	1	1	1	1	1	1	1	1	1	1	1	1	1	1	1	1	1	1	1	1	1	1	1	1	1	1	1	1	1	1	1	1	1	1	1	1	1	1	1	1	1	1	1	1	1	1	1
pulN	Virulence	Pullulanase	1	1	1	1	1	1	1	1	1	1	1	1	1	1	1	1	1	1	1	1	1	1	1	1	1	1	1	1	1	1	1	1	1	0	1	1	1	1	1	1	1	1	1	1	1	1	1
pulO	Virulence	Pullulanase	1	1	1	1	1	1	1	1	1	1	1	1	1	1	1	1	1	1	1	1	1	1	1	1	1	1	1	1	1	1	1	1	1	1	1	1	1	1	1	1	1	1	1	1	1	1	1
QACG	Resistance	MDR	1	1	1	1	1	1	1	1	1	1	1	1	1	1	1	1	1	1	1	1	1	1	1	1	1	1	1	1	1	1	1	1	1	1	1	1	1	1	1	1	1	1	1	1	1	1	1
QEPA1	Resistance	fluoroquinolone	1	1	1	1	1	1	1	1	1	1	1	1	1	1	1	1	1	1	1	1	1	1	1	1	1	1	1	1	1	1	1	1	1	1	1	1	1	1	1	1	1	1	1	1	1	1	1
QnrB6	Resistance	fluoroquinolone	0	0	0	0	0	0	0	0	0	0	1	0	0	0	0	1	0	0	0	0	0	0	0	0	0	0	0	0	0	0	0	0	0	0	0	0	0	0	0	0	0	1	0	0	0	0	0
QnrB9	Resistance	fluoroquinolone	0	0	0	0	0	0	0	0	0	0	0	0	0	0	0	0	0	0	0	0	0	0	0	0	0	0	0	0	0	0	0	0	0	0	0	0	0	0	0	0	0	0	0	0	0	0	0
QnrS1	Resistance	fluoroquinolone	0	0	0	0	0	0	0	0	0	0	1	0	0	0	0	0	0	0	0	0	0	0	0	0	0	1	0	0	0	0	0	0	0	2	0	0	0	0	0	0	0	0	0	1	0	0	0
RAMA	Resistance	MDR	3	3	3	3	3	3	3	3	2	3	3	3	3	3	3	3	3	3	3	3	3	3	2	2	3	3	3	3	3	3	3	3	3	3	3	3	3	3	3	3	3	3	3	3	3	3	2
ramR	Resistance	MDR	0	0	0	0	0	0	0	0	0	0	0	0	0	0	0	0	0	0	0	0	0	0	0	0	1	0	1	0	1	0	0	0	0	0	0	0	0	0	1	0	1	1	0	0	1	0	0
rcsA	Virulence	Capsule	1	1	1	1	1	1	1	1	1	1	1	1	1	1	1	1	1	1	1	1	1	1	1	1	1	1	1	1	1	1	1	1	1	1	1	1	1	1	1	1	1	1	1	1	1	1	1
rcsB	Virulence	Capsule	1	1	1	0	1	1	1	1	1	1	1	0	1	1	1	1	1	1	0	1	1	1	1	1	1	1	1	1	1	1	1	1	1	1	1	1	1	1	0	1	1	1	1	1	1	1	1
rfaD	Virulence	LOS	1	1	1	1	1	1	1	1	1	1	1	1	1	1	1	1	1	1	1	1	1	1	1	1	1	1	1	1	1	1	1	1	1	1	1	1	1	1	1	1	1	1	1	1	1	1	1
rfaE	Virulence	LOS	1	1	1	1	1	1	1	1	1	1	1	1	1	1	1	1	1	1	1	1	1	1	1	1	1	1	1	1	1	1	1	1	1	1	1	1	1	1	1	1	1	1	1	1	1	1	1
RIFAMPIN_MONOOXYGENASE	Resistance	rifamycin	1	1	1	1	1	1	1	1	1	1	1	1	1	1	1	1	1	1	1	1	1	1	1	1	1	1	1	1	1	1	1	1	1	1	1	1	1	1	1	1	1	1	1	1	1	1	1
rmlB	Virulence	Capsule	1	1	1	1	1	1	1	1	1	1	1	1	1	1	1	1	1	1	1	1	1	1	1	1	1	1	1	1	1	1	1	1	1	1	1	1	1	1	1	1	1	1	1	1	1	1	1
rmpA	Virulence	RmpA	0	2	0	1	0	0	0	0	0	0	0	1	0	0	0	0	0	0	0	0	0	0	1	0	0	0	0	0	0	0	0	0	0	0	0	0	0	0	0	1	0	0	0	0	0	0	0
ROSA	Resistance	fosmidomycin	1	1	1	1	1	1	1	1	1	1	1	1	1	1	1	1	1	1	1	1	1	1	1	1	1	1	1	1	1	1	1	1	1	1	1	1	1	1	1	1	1	1	1	1	1	1	1
ROSB	Resistance	fosmidomycin	1	1	1	1	1	1	1	1	1	1	1	1	1	1	1	1	1	1	1	1	1	1	1	1	1	1	1	1	1	1	1	1	1	1	1	1	1	1	1	1	1	1	1	1	1	1	1
sciN	Virulence	T4SS	1	1	1	1	1	1	1	1	1	1	1	1	1	1	1	1	1	1	0	1	1	1	1	1	1	1	1	1	1	1	1	1	1	1	1	1	1	1	1	1	1	1	1	1	1	1	1
SERRATIA_MARCESCENS_OMP1	Resistance	MDR	1	1	1	1	1	1	1	1	1	1	1	1	1	1	1	1	1	1	1	1	1	1	1	1	1	1	1	1	1	1	1	1	1	1	1	1	1	1	1	1	2	1	1	1	1	1	1
SHV-11	Resistance	beta-lactam	1	1	1	1	1	1	1	1	1	1	1	1	1	0	1	1	1	1	1	1	1	0	1	0	1	1	1	1	1	1	1	1	1	1	1	1	1	1	1	1	1	1	1	1	1	1	1
SHV-66	Resistance	beta-lactam	0	0	1	0	0	1	0	0	0	0	0	0	0	0	0	0	0	1	0	0	0	0	0	0	0	0	0	0	0	0	0	0	0	0	0	0	0	0	0	0	0	0	0	0	0	1	0
sitA	Virulence	IonTransport	1	1	1	1	2	1	1	1	1	1	1	1	1	1	1	1	1	1	2	1	1	1	1	1	1	1	2	1	1	1	2	1	1	2	1	1	1	1	1	1	1	1	1	1	1	1	1
sitB	Virulence	IonTransport	1	1	1	1	1	1	1	1	1	1	1	1	1	1	1	1	1	1	1	1	1	1	1	1	1	1	1	1	1	1	1	1	1	1	1	1	1	1	1	1	1	1	1	1	1	1	1
sitC	Virulence	IonTransport	1	1	1	1	2	1	1	1	1	1	1	1	1	1	1	1	1	1	2	1	1	1	1	1	1	1	2	1	1	1	2	1	1	2	1	1	1	1	1	1	1	1	1	1	1	1	1
stbA	Virulence	Fimbriae	1	0	1	0	0	0	1	0	0	0	0	0	0	0	0	0	0	0	0	0	0	0	0	1	0	0	0	0	0	0	0	0	0	0	0	0	0	0	1	0	1	0	0	0	0	0	0
stbC	Virulence	Fimbriae	1	0	1	0	0	0	1	0	0	0	0	0	0	0	0	0	0	0	0	0	0	0	0	1	0	0	0	0	0	0	0	0	0	0	0	0	0	0	1	0	1	0	0	0	0	0	0
sul1	Resistance	sulfonamide	0	0	1	0	0	0	0	0	0	0	2	0	0	0	1	0	0	2	0	0	0	0	0	1	0	1	1	0	0	0	0	0	0	0	0	1	1	0	0	0	0	0	0	1	0	0	1
sul2	Resistance	sulfonamide	0	0	1	0	0	0	0	0	0	0	1	0	0	0	0	0	0	0	0	0	0	0	0	0	0	0	0	1	0	0	0	0	0	0	2	0	0	0	0	0	0	0	0	0	1	0	0
SUL4	Resistance	sulfonamide	1	1	1	1	1	1	1	1	1	1	1	1	1	1	1	1	1	1	1	1	1	1	1	1	1	1	1	1	1	1	1	1	1	1	1	1	1	1	1	1	1	1	1	1	1	1	1
TAEA	Resistance	pleuromutilin	2	2	2	2	2	2	2	2	2	2	2	2	2	2	2	2	2	2	2	2	2	2	2	2	2	2	2	2	2	2	2	2	2	2	2	2	2	2	2	2	2	2	2	2	2	2	2
TEM-1	Resistance	beta-lactam	0	0	2	0	0	1	0	0	1	1	2	0	0	1	1	0	0	1	0	1	0	0	0	0	0	1	0	0	0	0	0	0	0	2	1	0	0	0	0	0	2	0	0	1	0	1	1
tet(C)	Resistance	tetracycline	0	0	0	0	0	0	0	0	0	0	0	0	0	0	0	1	0	0	0	0	0	0	0	0	0	0	0	0	0	0	0	0	0	1	1	0	0	0	0	0	0	1	0	0	0	0	0
tet(D)	Resistance	tetracycline	0	0	1	0	0	0	0	0	0	0	1	0	0	0	0	0	0	0	0	0	0	0	0	0	0	0	0	0	0	0	0	0	0	0	0	0	0	0	0	0	0	0	0	0	0	0	0
tet(E)	Resistance	tetracycline	1	1	1	0	1	0	0	0	0	0	0	1	1	0	0	0	0	0	0	0	0	1	1	1	1	0	1	0	1	1	1	1	0	0	0	0	0	0	1	1	0	0	0	0	1	0	0
TET34	Resistance	tetracycline	1	1	1	1	1	1	1	1	1	1	1	1	1	1	1	1	1	1	1	1	1	1	1	1	1	1	1	1	1	1	1	1	1	1	1	1	1	1	1	1	1	1	1	1	1	1	1
TETB(60)	Resistance	tetracycline	1	1	1	1	1	1	1	1	1	1	1	1	1	1	1	1	1	1	1	1	1	1	1	1	1	1	1	1	1	1	1	1	1	1	1	1	1	1	1	1	1	1	1	1	1	1	1
TETR	Resistance	tetracycline	3	3	4	3	3	3	3	3	3	3	4	3	3	3	3	4	3	3	3	3	3	3	3	3	3	3	3	3	3	3	3	3	3	4	4	3	3	3	3	3	3	4	3	3	3	3	2
tli1	Virulence	T4SS	0	0	0	1	0	2	0	1	2	2	2	0	0	0	2	1	1	2	0	2	0	0	1	0	0	1	0	1	0	0	0	0	1	1	0	2	2	2	0	0	1	1	1	1	0	2	2
TOLC	Resistance	MDR	1	1	1	1	1	1	1	1	1	1	1	1	1	1	1	1	1	1	1	1	1	1	1	1	1	1	1	1	1	1	1	1	1	1	1	1	1	1	1	1	1	1	1	1	1	1	1
TRIA	Resistance	triclosan	1	1	1	1	1	1	1	1	1	1	1	1	1	1	1	1	1	1	1	1	1	1	1	1	1	1	1	1	1	1	1	1	1	1	1	1	1	1	1	1	1	1	1	1	1	1	1
TRIB	Resistance	triclosan	0	0	0	0	0	0	0	0	0	0	0	1	0	0	0	0	0	0	0	0	0	1	1	0	1	0	1	0	1	0	0	0	0	0	0	0	0	0	0	0	0	0	0	0	1	0	0
TRIC	Resistance	triclosan	2	2	2	2	2	1	2	2	1	1	1	3	2	2	1	2	2	1	2	1	2	3	3	2	3	2	3	2	3	2	2	2	2	2	2	1	1	1	1	2	2	2	2	2	3	1	1
UGD	Resistance	peptide	0	1	1	1	1	1	1	1	1	1	1	1	1	1	1	1	1	1	1	1	1	1	1	1	1	1	1	1	1	1	1	1	1	1	1	1	1	1	1	1	1	1	1	1	1	1	1
uge	Virulence	Capsule	0	1	1	1	1	1	1	1	2	1	1	1	1	1	1	1	1	2	1	1	1	1	1	1	1	1	1	0	1	1	1	1	1	1	1	1	1	1	1	1	1	1	1	1	1	1	1
UhpT	Resistance	fosfomycin	1	1	1	1	1	1	1	1	1	1	1	1	1	1	1	1	1	1	1	1	1	1	1	1	1	1	1	1	1	1	1	1	1	1	1	1	1	1	1	1	1	1	1	1	1	1	1
VANRI	Resistance	glycopeptide	1	1	1	1	1	1	1	1	1	1	1	1	1	1	1	1	1	1	1	1	1	1	1	1	1	1	1	1	1	1	1	1	1	1	1	1	1	1	1	1	1	1	1	1	1	1	1
VFG038010	Virulence	Capsule	1	0	0	0	0	0	0	0	0	0	0	0	0	0	0	0	0	0	0	0	0	0	0	0	0	0	0	0	0	0	0	0	0	0	0	0	0	0	0	0	0	0	0	0	0	0	0
VFG048249	Virulence	fimbrial protein [Type I fimbriae (CVF847	0	0	0	0	0	0	0	0	0	0	0	0	0	0	0	0	0	0	0	0	0	0	0	0	0	0	1	0	0	0	0	0	0	0	0	0	0	0	0	0	0	0	0	0	1	0	0
VFG048263	Virulence	periplasmic chaperone [Type I fimbriae (CVF847	1	0	1	1	0	1	1	1	1	0	1	1	1	0	0	1	1	1	1	1	1	1	0	1	1	1	1	1	1	0	0	1	1	1	1	1	1	1	0	1	1	1	1	1	1	1	1
VFG048281	Virulence	hypothetical protein [Type I fimbriae (CVF847	0	0	0	0	0	0	0	0	0	0	0	0	0	0	0	0	0	0	0	0	0	0	0	0	0	0	1	0	0	0	0	0	0	0	0	0	0	0	0	0	0	0	0	0	1	0	0
VFG048312	Virulence	hypothetical protein [Type I fimbriae (CVF847	1	1	0	1	1	1	1	1	1	1	1	1	1	1	1	1	1	1	1	1	0	1	0	1	1	1	1	1	1	1	1	1	1	1	1	1	0	0	1	1	1	1	1	1	1	1	1
VFG048334	Virulence	putative LuxR family regulatory protein [Type 3 fimbriae (CVF848	1	1	1	1	1	1	1	1	1	1	1	1	1	1	1	1	1	1	1	1	1	1	1	1	1	1	1	1	1	1	1	1	1	1	1	1	1	1	1	1	1	1	1	1	1	1	1
VFG048365	Virulence	putative fimbrial-like protein [Type 3 fimbriae (CVF848	0	0	0	0	0	1	0	0	0	1	0	0	0	0	1	0	0	0	0	0	0	0	0	1	0	0	0	0	0	0	0	0	0	0	0	1	0	0	0	0	0	0	0	0	0	1	0
VFG048395	Virulence	MrkA fimbrial protein [Type 3 fimbriae (CVF848	1	0	1	1	0	0	1	1	1	0	1	1	1	0	0	1	1	0	1	1	1	1	0	0	1	1	0	1	1	0	0	1	1	1	1	0	1	1	0	1	1	1	1	1	1	0	1
VFG048405	Virulence	Enterobactin siderophore	0	0	0	0	0	0	0	0	0	0	0	0	1	0	0	0	0	0	0	0	0	0	0	0	0	0	0	0	0	0	0	1	0	0	0	0	0	0	0	0	0	0	0	0	0	0	0
VFG048497	Virulence	enterobactin synthase subunit F [Ent siderophore (CVF849	0	0	1	0	0	0	1	0	0	0	0	1	0	1	0	1	0	0	0	0	0	1	1	1	0	1	0	1	0	0	0	0	1	1	0	0	0	0	0	0	0	1	0	1	0	0	0
VFG048504	Virulence	enterochelin esterase [Ent siderophore (CVF849	0	0	1	0	0	0	1	0	0	0	0	1	0	1	0	1	0	0	0	0	0	1	1	1	0	1	1	1	0	0	0	0	1	1	0	0	0	0	0	0	0	1	0	1	1	0	0
VFG048514	Virulence	ferrienterobactin receptor [Ent siderophore (CVF849	0	0	0	0	0	0	0	0	0	0	0	0	0	0	0	0	0	0	0	0	0	0	0	0	0	0	1	0	0	0	0	0	0	0	0	0	0	0	0	0	0	0	0	0	1	0	0
VFG048519	Virulence	TonB-dependent siderophore receptor [Ent siderophore (CVF849	1	1	1	1	1	1	1	1	1	1	1	1	1	1	1	1	1	1	1	1	1	1	1	1	1	1	1	1	1	1	1	1	1	1	1	1	1	1	1	1	1	1	1	1	1	1	1
VFG048527	Virulence	enterochelin synthetase, component D [Ent siderophore (CVF849	1	0	1	0	0	0	1	0	0	0	0	1	0	1	0	1	0	0	0	0	0	1	1	1	0	1	0	1	0	0	0	0	1	1	0	0	0	0	0	0	0	1	0	1	0	0	0
VFG048543	Virulence	TonB dependent outer membrane siderophore receptor protein [Salmochelin (CVF850	0	0	0	0	0	0	0	0	0	0	0	0	0	0	0	0	0	0	0	0	0	0	0	0	1	0	0	0	1	0	0	1	0	0	0	0	0	0	0	0	0	0	0	0	0	0	0
VFG048549	Virulence	glycosyltransferase IroB [Salmochelin (CVF850	0	0	0	0	1	0	0	0	0	0	0	0	0	0	0	0	0	0	0	0	0	0	0	0	0	0	0	0	0	0	1	0	0	0	0	0	0	0	0	0	1	0	0	0	0	0	0
VFG048550	Virulence	putative glucosyltransferase [Salmochelin (CVF850	0	1	0	1	0	0	0	0	0	0	0	0	0	0	0	0	0	0	0	0	0	0	1	0	0	0	0	0	0	1	0	0	0	0	0	0	0	0	0	1	0	0	0	0	0	0	0
VFG048553	Virulence	Trilactone hydrolase IroD [Salmochelin (CVF850	0	0	0	0	1	0	0	0	0	0	0	0	0	0	0	0	0	0	0	0	0	0	0	0	0	0	0	0	0	0	1	0	0	0	0	0	0	0	0	0	1	0	0	0	0	0	0
VFG048554	Virulence	putative ferric enterochelin esterase [Salmochelin (CVF850	0	1	0	1	0	0	0	0	0	0	0	0	0	0	0	0	0	0	0	0	0	0	1	0	0	0	0	0	0	1	0	0	0	0	0	0	0	0	0	1	0	0	0	0	0	0	0
VFG048559	Virulence	salicylate synthase Irp9 [Yersiniabactin (CVF851	0	0	0	0	0	0	0	0	0	0	0	0	0	0	0	0	1	0	0	0	0	0	0	0	0	0	0	0	0	1	0	0	0	0	0	0	1	1	0	0	0	0	0	0	0	0	0
VFG048613	Virulence	Aerobactin siderophore receptor IutA [Aerobactin (CVF852	1	1	1	1	1	1	1	1	1	1	1	1	1	1	1	1	1	1	1	1	1	1	1	1	1	1	1	1	1	1	0	1	1	1	1	1	1	1	1	1	1	1	1	1	1	1	1
VFG048626	Virulence	hypothetical protein [T6SS-I (CVF853	1	2	1	1	2	1	1	1	1	1	1	2	1	1	1	1	1	1	0	1	1	1	2	1	1	1	1	1	1	2	2	1	1	1	1	1	1	1	1	1	1	1	1	1	1	1	1
VFG048637	Virulence	hypothetical protein [T6SS-I (CVF853	0	1	0	1	1	1	1	0	1	1	1	0	1	0	1	0	0	1	0	0	1	1	1	1	0	0	1	0	0	1	1	1	0	0	0	1	1	1	1	1	1	0	0	0	1	1	1
VFG048642	Virulence	hypothetical protein [T6SS-I (CVF853	0	0	1	0	0	0	0	1	0	0	0	1	0	1	0	1	1	0	0	1	0	0	0	0	1	1	0	1	1	0	0	0	1	1	1	0	0	0	0	0	0	1	1	1	0	0	0
VFG048648	Virulence	hypothetical protein [T6SS-I (CVF853	1	1	1	1	1	1	1	1	1	1	1	1	1	1	1	1	1	1	0	1	1	1	1	1	1	1	1	1	1	1	1	1	1	1	1	1	1	1	1	1	1	1	1	1	1	1	1
VFG048659	Virulence	hypothetical protein [T6SS-I (CVF853	1	1	1	1	1	1	1	1	1	1	1	1	1	1	1	1	1	1	0	1	1	1	1	1	1	1	1	1	1	1	1	1	1	1	1	1	1	1	1	1	1	1	1	1	1	1	1
VFG048670	Virulence	outer membrane protein [T6SS-I (CVF853	0	1	0	0	1	0	0	0	0	0	0	0	1	0	0	0	0	0	0	0	0	0	0	0	0	0	1	0	0	0	1	0	0	0	1	0	0	0	0	0	1	0	0	0	0	0	0
VFG048671	Virulence	OmpA domain-containing protein [T6SS-I (CVF853	0	0	0	1	0	1	0	0	1	1	1	1	0	0	1	1	1	1	0	1	0	0	1	1	0	1	0	1	0	0	0	0	1	1	0	1	1	1	0	0	0	1	1	1	0	1	1
VFG048675	Virulence	putative outer membrane protein [T6SS-I (CVF853	0	0	1	0	0	0	0	1	0	0	0	0	0	1	0	0	0	0	0	0	0	1	0	0	1	0	0	0	1	1	0	0	0	0	0	0	0	0	0	0	0	0	0	0	1	0	0
VFG048678	Virulence	OmpA/MotB domain-containing protein [T6SS-I (CVF853	0	0	0	0	0	0	1	0	0	0	0	0	0	0	0	0	0	0	0	0	1	0	0	0	0	0	0	0	0	0	0	1	0	0	0	0	0	0	1	1	0	0	0	0	0	0	0
VFG048697	Virulence	putative protease [T6SS-I (CVF853	1	1	1	1	1	1	1	0	1	1	1	1	1	1	1	1	1	1	0	1	1	1	1	1	1	1	1	1	1	1	1	1	1	1	1	1	1	1	1	1	1	1	1	1	1	1	1
VFG048707	Virulence	hypothetical protein [T6SS-I (CVF853	0	0	0	0	0	0	0	0	0	0	0	0	0	0	0	0	0	0	0	0	0	0	0	0	0	0	0	0	0	0	0	0	0	0	0	0	0	0	0	1	0	0	0	0	1	0	0
VFG048708	Virulence	hypothetical protein [T6SS-I (CVF853	1	1	1	1	1	1	1	1	1	1	1	1	1	1	1	1	1	1	0	1	1	1	1	1	1	1	1	1	1	1	1	1	1	1	1	1	1	1	1	1	1	1	1	1	1	1	1
VFG048711	Virulence	hypothetical protein [T6SS-I (CVF853	0	0	0	1	0	1	0	1	1	1	1	0	0	0	1	1	1	1	0	1	0	0	1	0	0	1	0	1	0	0	0	0	1	1	0	1	1	1	0	0	1	1	1	1	0	1	1
VFG048715	Virulence	hypothetical protein [T6SS-I (CVF853	1	0	0	0	0	0	1	0	0	0	0	1	1	0	0	0	0	0	0	0	0	0	0	0	0	0	0	0	0	0	0	1	0	0	1	0	0	0	0	0	0	0	0	0	0	0	0
VFG048739	Virulence	hypothetical protein [T6SS-I (CVF853	0	0	0	0	0	1	0	0	1	1	1	0	0	0	1	0	0	1	0	1	0	0	0	0	0	0	0	0	0	0	0	0	0	0	0	1	1	1	0	0	1	0	0	0	0	1	1
VFG048747	Virulence	hypothetical protein [T6SS-I (CVF853	0	0	0	1	0	1	0	1	1	1	1	0	0	0	1	1	1	1	0	1	0	0	1	0	0	1	0	1	0	0	0	0	1	1	0	1	1	1	0	0	1	1	1	1	0	1	1
VFG048750	Virulence	hypothetical protein [T6SS-I (CVF853	1	1	1	0	1	0	1	0	0	0	0	1	1	1	0	0	0	0	0	0	1	1	0	1	1	0	1	0	1	1	1	1	0	0	1	0	0	0	1	1	0	0	0	0	1	0	0
VFG048756	Virulence	ImcF domain-containing protein [T6SS-I (CVF853	0	0	0	1	0	1	0	1	1	1	1	0	0	0	1	1	1	1	0	1	0	0	1	0	0	1	0	1	0	0	0	0	1	1	0	1	1	1	0	0	1	1	1	1	0	1	1
VFG048760	Virulence	type VI secretion-associated protein [T6SS-I (CVF853	0	0	0	0	0	0	1	0	0	0	0	1	1	0	0	0	0	0	0	0	0	0	0	0	1	0	0	0	1	0	0	1	0	0	1	0	0	0	0	0	0	0	0	0	0	0	0
VFG048762	Virulence	hypothetical protein [T6SS-I (CVF853	0	1	1	0	1	0	0	0	0	0	0	0	0	1	0	0	0	0	0	0	1	1	0	1	0	0	1	0	0	1	1	0	0	0	0	0	0	0	1	1	0	0	0	0	1	0	0
VFG048763	Virulence	type VI secretion-associated protein [T6SS-I (CVF853	1	0	0	1	0	1	0	1	1	1	1	0	0	0	1	1	1	1	0	1	0	0	1	0	0	1	0	1	0	0	0	0	1	1	0	1	1	1	0	0	1	1	1	1	0	1	1
VFG048765	Virulence	type VI secretion protein [T6SS-I (CVF853	1	0	0	0	0	0	0	0	0	0	0	0	0	0	0	0	0	0	0	0	0	0	0	0	0	0	0	0	0	0	0	0	0	0	0	0	0	0	0	0	0	0	0	0	0	0	0
VFG048771	Virulence	hypothetical protein [T6SS-I (CVF853	1	1	1	1	1	1	1	1	1	1	1	1	1	1	1	1	1	1	0	1	1	1	1	1	1	1	1	1	1	1	1	1	1	1	1	1	1	1	1	1	0	1	1	1	1	1	1
VFG048772	Virulence	type VI secretion protein [T6SS-I (CVF853	0	0	0	0	0	0	0	0	0	0	0	0	0	0	0	0	0	0	0	0	0	0	0	0	0	0	0	0	0	0	0	0	0	0	0	0	0	0	0	0	1	0	0	0	0	0	0
VFG048775	Virulence	hypothetical protein [T6SS-I (CVF853	1	1	1	1	1	1	1	1	1	1	1	1	1	1	1	1	1	1	0	1	1	1	1	1	1	1	1	1	1	1	1	1	1	1	1	1	1	1	1	1	1	1	1	1	1	1	1
VFG048850	Virulence	colanic acid exporter [Capsule (CVF854	0	0	0	1	0	0	0	1	0	0	0	1	0	0	0	0	1	0	1	0	0	1	1	0	0	0	0	0	0	0	0	0	0	0	0	0	0	0	0	0	0	0	1	0	0	0	0
VFG048858	Virulence	hypothetical protein [Capsule (CVF854	0	0	0	0	0	0	0	0	0	0	0	0	0	0	0	0	0	0	0	0	0	0	0	1	1	0	0	0	1	0	0	0	0	0	0	0	0	0	0	0	0	0	0	0	0	0	0
VFG048861	Virulence	hypothetical protein [Capsule (CVF854	0	0	0	1	0	0	0	1	0	0	0	1	0	0	0	0	1	0	1	0	0	1	1	0	0	0	0	0	0	0	0	0	0	0	0	0	0	0	0	0	0	0	1	0	0	0	0
VFG048869	Virulence	polysaccharide biosynthesis protein [Capsule (CVF854	0	0	0	0	0	0	0	0	0	0	0	0	0	0	0	0	0	0	0	0	0	0	0	1	1	0	0	0	1	0	0	0	0	0	0	0	0	0	0	0	0	0	0	0	0	0	0
VFG048880	Virulence	glycosyl transferase family protein [Capsule (CVF854	0	0	0	0	0	0	0	0	0	0	0	0	0	0	0	0	0	0	0	0	0	0	0	1	1	0	0	0	1	0	0	0	0	0	0	0	0	0	0	0	0	0	0	0	0	0	0
VFG048891	Virulence	hypothetical protein [Capsule (CVF854	0	0	0	0	0	0	0	0	0	0	0	0	0	0	0	0	0	0	0	0	0	0	0	1	1	0	0	0	1	0	0	0	0	0	0	0	0	0	0	0	0	0	0	0	0	0	0
VFG048902	Virulence	glycosyl transferase family protein [Capsule (CVF854	0	0	0	0	0	0	0	0	0	0	0	0	0	0	0	0	0	0	0	0	0	0	0	1	1	0	0	0	1	0	0	0	0	0	0	0	0	0	0	0	0	0	0	0	0	0	0
VFG048913	Virulence	hypothetical protein [Capsule (CVF854	0	0	0	0	0	0	0	0	0	0	0	0	0	0	0	0	0	0	0	0	0	0	0	1	1	0	0	0	1	0	0	0	0	0	0	0	0	0	0	0	0	0	0	0	0	0	0
VFG048924	Virulence	WecB/TagA/CpsF family glycosyl transferase [Capsule (CVF854	0	0	0	0	0	0	0	0	0	0	0	0	0	0	0	0	0	0	0	0	0	0	0	1	1	0	0	0	1	0	0	0	0	0	0	0	0	0	0	0	0	0	0	0	0	0	0
VFG048935	Virulence	hypothetical protein [Capsule (CVF854	0	0	0	0	0	0	0	0	0	0	0	0	0	0	0	0	0	0	0	0	0	0	0	1	1	0	0	0	1	0	0	0	0	0	0	0	0	0	0	0	0	0	0	0	0	0	0
VFG048949	Virulence	putative acid phosphatase [Capsule (CVF854	0	0	0	1	0	0	0	1	0	0	0	1	0	0	0	0	1	0	1	0	0	1	1	0	0	0	0	0	0	0	0	0	0	0	0	0	0	0	0	0	0	0	1	0	0	0	0
VFG048957	Virulence	UDP-glucose lipid carrier transferase [Capsule (CVF854	0	0	0	0	0	1	0	0	0	1	0	0	0	0	1	0	0	0	0	0	0	0	0	1	1	0	0	0	1	0	0	0	0	0	0	1	0	0	0	0	0	0	0	0	0	1	0
VFG049010	Virulence	Capsule	0	0	0	1	0	0	0	0	0	0	0	1	0	0	0	0	0	0	1	0	0	0	0	0	0	0	0	0	0	0	0	0	0	0	0	0	0	0	1	0	0	0	0	0	0	0	0
VFG049025	Virulence	LPS	0	0	0	0	0	0	0	1	0	0	0	1	0	0	0	0	1	0	0	0	0	1	1	0	1	1	1	0	1	0	0	0	1	1	0	0	0	0	1	0	1	0	1	1	1	0	0
VFG049027	Virulence	LPS	1	1	0	1	0	1	1	0	1	1	1	0	1	1	1	0	0	1	1	0	1	0	0	1	0	0	0	0	0	1	1	0	0	0	1	1	0	0	0	0	0	0	0	0	0	1	0
VFG049031	Virulence	LPS	0	0	0	0	0	0	0	0	0	0	0	0	0	1	0	0	0	0	0	0	0	0	0	0	0	1	0	2	0	0	0	0	1	1	0	0	0	0	1	0	0	0	0	1	0	0	0
VFG049035	Virulence	LPS	0	0	0	0	0	0	0	0	0	0	0	0	0	0	0	0	0	0	0	1	0	0	0	0	0	0	0	0	0	0	0	0	0	0	0	0	0	0	0	1	0	0	0	0	0	0	0
VFG049036	Virulence	LPS	0	0	0	0	0	0	0	1	0	0	0	1	0	0	0	0	1	0	0	0	0	1	1	0	1	1	1	0	1	0	0	0	1	1	0	0	0	0	1	0	1	0	1	1	1	0	0
VFG049039	Virulence	LPS	0	0	1	0	0	0	0	0	0	0	0	0	0	0	0	0	0	0	0	0	0	0	0	0	0	0	0	0	0	0	0	0	0	0	0	0	0	0	0	0	0	0	0	0	0	0	1
VFG049042	Virulence	LPS	0	0	0	0	0	0	0	0	0	0	0	0	0	1	0	0	0	0	0	0	0	0	0	0	0	1	0	1	0	0	0	0	1	1	0	0	0	0	1	0	0	0	0	1	0	0	0
VFG049046	Virulence	LPS	0	0	0	0	0	0	0	0	0	0	0	0	0	0	0	0	0	0	0	1	0	0	0	0	0	0	0	0	0	0	0	1	0	0	0	0	0	0	0	1	0	0	0	0	0	0	0
VFG049047	Virulence	LPS	0	0	0	0	0	0	0	1	0	0	0	1	0	0	0	0	1	0	0	0	0	1	1	0	1	1	0	0	1	0	0	0	1	1	0	0	0	0	1	0	1	0	1	1	1	0	0
VFG049050	Virulence	LPS	0	0	1	0	0	0	0	0	0	0	0	0	0	0	0	0	0	0	0	0	0	0	0	0	0	0	0	0	0	0	0	0	0	0	0	0	0	0	0	0	0	0	0	0	0	0	1
VFG049057	Virulence	LPS	0	0	0	0	0	0	0	0	0	0	0	0	0	0	0	0	0	0	0	1	0	0	0	0	0	0	0	0	0	0	0	1	0	0	0	0	0	0	0	1	0	0	0	0	0	0	0
VFG049061	Virulence	LPS	0	0	1	0	0	0	0	0	0	0	0	0	0	0	0	0	0	0	0	0	0	0	0	0	0	0	0	0	0	0	0	0	0	0	0	0	0	0	0	0	0	0	0	0	0	0	1
VFG049069	Virulence	LPS	0	0	0	0	0	0	0	0	0	0	0	0	0	0	0	0	0	0	0	0	0	0	1	0	1	1	1	0	1	0	0	0	1	1	0	0	0	0	1	0	1	0	0	1	0	0	0
VFG049070	Virulence	LPS	0	0	0	0	0	0	0	0	0	0	0	0	0	0	0	0	0	0	0	1	0	0	0	0	0	0	0	1	0	0	0	1	0	0	0	0	0	0	0	1	0	0	0	0	0	0	0
VFG049072	Virulence	LPS	0	0	1	0	0	0	0	0	0	0	0	0	0	0	0	0	0	0	0	0	0	0	0	0	0	0	0	0	0	0	0	0	0	0	0	0	0	0	0	0	0	0	0	0	0	0	1
VFG049081	Virulence	LPS	0	0	0	0	0	0	0	0	0	0	0	0	0	0	0	0	0	0	0	1	0	0	0	0	0	0	0	1	0	0	0	1	0	0	0	0	0	0	0	1	0	0	0	0	0	0	0
VFG049082	Virulence	LPS	0	0	0	1	1	0	0	0	0	0	0	0	0	0	0	0	0	0	0	0	0	0	0	0	0	0	0	0	0	0	0	0	0	0	0	0	0	0	0	0	0	0	0	0	0	0	0
VFG049083	Virulence	LPS	0	0	1	0	0	0	0	0	0	0	0	0	0	0	0	0	0	0	0	0	0	0	0	0	0	0	0	0	0	0	0	0	0	0	0	0	0	0	0	0	0	0	0	0	0	0	1
VFG049090	Virulence	LPS	0	0	0	0	0	0	0	0	0	0	0	0	0	0	0	0	0	0	0	1	0	0	0	0	0	0	0	1	0	0	0	1	0	0	0	0	0	0	0	1	0	0	0	0	0	0	0
VFG049093	Virulence	LPS	0	0	0	1	1	0	0	1	0	0	0	1	0	0	0	0	1	0	0	0	0	1	0	0	0	0	0	0	0	0	0	0	0	0	0	0	0	0	0	0	1	0	1	0	1	0	0
VFG049100	Virulence	LPS	0	0	0	0	0	0	0	0	0	0	0	0	0	0	0	0	0	0	0	1	0	0	0	0	0	0	0	1	0	0	0	1	0	0	0	0	0	0	0	1	0	0	0	0	0	0	0
VFG049102	Virulence	LPS	0	0	0	0	0	0	0	1	0	0	0	1	0	0	0	0	1	0	0	0	0	1	0	0	0	0	0	0	0	0	0	0	0	0	0	0	0	0	0	0	0	0	1	0	1	0	0
VFG049107	Virulence	LPS	0	0	1	0	0	0	0	0	0	0	0	0	0	0	0	0	0	0	0	0	0	0	0	0	0	0	0	0	0	0	0	0	0	0	0	0	0	0	0	0	0	0	0	0	0	0	1
VFG049166	Virulence	hypothetical protein [T6SS-II (CVF861	0	0	1	0	0	0	0	0	0	0	0	0	0	0	0	0	0	0	0	0	0	1	0	0	1	0	1	0	1	0	0	0	0	0	0	0	0	0	0	1	0	0	0	0	1	0	0
VFG049167	Virulence	type VI secretion lipoprotein [T6SS-II (CVF861	0	0	1	0	0	0	0	0	0	0	0	0	0	0	0	0	0	0	0	0	0	1	0	0	1	0	1	0	1	0	0	0	0	0	0	0	0	0	0	1	0	0	0	0	1	0	0
lipoprotein	Virulence	type VI secretion lipoprotein [T6SS-II (CVF861	0	0	0	3	0	3	0	1	3	3	3	0	0	0	3	3	3	3	0	3	0	0	3	0	0	3	0	3	0	0	0	0	3	3	0	3	3	3	0	0	3	3	3	3	0	3	3
VFG049169	Virulence	hypothetical protein [T6SS-II (CVF861	0	0	1	0	0	0	0	0	0	0	0	0	0	0	0	0	0	0	0	0	0	1	0	0	1	0	2	0	1	0	0	0	0	0	0	0	0	0	0	1	0	0	0	0	1	0	0
VFG049172	Virulence	hypothetical protein [T6SS-II (CVF861	0	0	1	0	0	0	0	0	0	0	0	0	0	0	0	0	0	0	0	0	0	1	0	0	1	0	1	0	1	0	0	0	0	0	0	0	0	0	0	1	0	0	0	0	1	0	0
VFG049174	Virulence	ImcF domain-containing protein [T6SS-II (CVF861	0	0	0	0	0	0	0	0	0	0	0	0	0	0	0	0	0	0	0	0	0	1	0	0	1	0	1	0	1	0	0	0	0	0	0	0	0	0	0	0	0	0	0	0	1	0	0
VFG049175	Virulence	hypothetical protein [T6SS-II (CVF861	0	0	1	0	0	0	0	0	0	0	0	0	0	0	0	0	0	0	0	0	0	0	0	0	0	0	0	0	0	0	0	0	0	0	0	0	0	0	0	1	0	0	0	0	0	0	0
VFG049177	Virulence	ImpA family type VI secretion-associated protein [T6SS-II (CVF861	0	0	0	0	0	0	0	0	0	0	0	0	0	0	0	0	0	0	0	0	0	1	0	0	1	0	1	0	1	0	0	0	0	0	0	0	0	0	0	0	0	0	0	0	1	0	0
VFG049178	Virulence	hypothetical protein [T6SS-II (CVF861	0	0	1	0	0	0	0	0	0	0	0	0	0	0	0	0	0	0	0	0	0	0	0	0	0	0	0	0	0	0	0	0	0	0	0	0	0	0	0	1	0	0	0	0	0	0	0
VFG049181	Virulence	hypothetical protein [T6SS-II (CVF861	0	0	1	0	0	0	0	0	0	0	0	0	0	0	0	0	0	0	0	0	0	1	0	0	1	0	1	0	1	0	0	0	0	0	0	0	0	0	0	1	0	0	0	0	1	0	0
VFG049184	Virulence	type IV/VI secretion system protein, DotU family [T6SS-II (CVF861	0	0	1	0	0	0	0	0	0	0	0	0	0	0	0	0	0	0	0	0	0	1	0	0	1	0	1	0	1	0	0	0	0	0	0	0	0	0	0	1	0	0	0	0	1	0	0
VFG049187	Virulence	hypothetical protein [T6SS-II (CVF861	0	0	1	0	0	0	0	0	0	0	0	0	0	0	0	0	0	0	0	0	0	1	0	0	1	0	1	0	1	0	0	0	0	0	0	0	0	0	0	1	0	0	0	0	1	0	0
VFG049208	Virulence	hypothetical protein [T6SS-III (CVF862	0	0	0	1	0	0	1	0	0	0	0	0	0	0	0	0	0	0	0	0	0	0	0	0	0	0	0	0	0	0	0	1	0	0	0	0	0	0	0	0	0	0	0	1	1	0	0
VFG049213	Virulence	hypothetical protein [T6SS-III (CVF862	1	1	1	0	1	1	0	1	1	1	1	1	1	1	1	0	1	1	1	1	1	1	1	1	1	1	1	1	1	1	1	0	1	1	1	1	1	1	1	1	1	1	1	0	0	1	1
VFG049217	Virulence	transmembrane protein [T6SS-III (CVF862	1	1	1	1	1	1	1	1	1	1	1	1	1	1	1	0	1	1	1	1	1	1	1	1	1	1	1	1	1	1	1	1	1	1	1	1	1	1	1	1	1	1	1	1	1	1	1
VFG049226	Virulence	outer membrane protein [T6SS-III (CVF862	1	1	1	1	1	1	1	1	1	1	1	1	1	1	1	0	1	1	1	1	1	1	1	1	1	1	1	1	1	1	1	1	1	1	1	1	1	1	1	1	1	1	1	1	1	1	1
VFG049240	Virulence	VgrG protein [T6SS-III (CVF862	1	1	1	1	1	1	1	1	1	1	0	1	1	1	1	0	1	1	1	1	1	1	1	1	1	1	1	1	1	1	1	1	1	1	1	1	1	1	1	1	1	1	1	1	0	1	1
VFG049247	Virulence	LysM domain-containing protein [T6SS-III (CVF862	1	0	0	1	0	0	1	0	0	0	1	0	1	0	0	0	0	0	0	0	0	0	1	0	0	0	0	0	0	0	0	0	0	0	0	0	0	0	0	0	0	0	0	0	0	0	0
VFG049249	Virulence	transglycosylase [T6SS-III (CVF862	0	0	0	0	0	0	0	0	0	0	0	0	1	0	0	0	0	0	0	0	0	0	0	0	0	0	0	0	0	0	0	1	0	0	0	0	0	0	0	0	0	0	0	0	0	0	0
VFG049251	Virulence	hypothetical protein [T6SS-III (CVF862	0	0	0	0	0	0	0	0	0	0	0	0	1	0	0	0	0	0	0	0	0	0	0	0	0	0	0	0	0	0	0	1	0	0	0	0	0	0	0	0	0	0	0	0	0	0	0
VFG049252	Virulence	hypothetical protein [T6SS-III (CVF862	1	0	0	1	0	0	1	0	0	0	1	0	0	0	0	0	0	0	0	0	0	0	1	0	0	0	0	0	0	0	0	0	0	0	0	0	0	0	0	0	0	0	0	0	0	0	0
VFG049257	Virulence	hypothetical protein [T6SS-III (CVF862	0	0	0	0	0	0	0	0	0	0	0	0	0	0	0	0	0	0	1	0	0	0	1	0	0	0	1	0	0	0	0	0	0	0	0	0	0	0	0	0	0	0	0	0	0	0	0
VFG049260	Virulence	hypothetical protein [T6SS-III (CVF862	1	1	1	1	1	1	1	1	1	1	1	1	1	1	1	1	1	1	0	1	1	1	0	1	1	1	0	1	1	1	1	1	1	1	1	1	1	1	1	1	1	1	1	1	1	1	1
VFG049264	Virulence	protein ImpG/VasA [T6SS-III (CVF862	0	1	1	0	1	0	0	0	0	0	0	0	0	0	0	0	0	0	1	0	1	0	0	0	1	0	0	0	1	1	1	0	0	0	1	0	0	0	0	0	0	0	0	0	0	0	0
VFG049265	Virulence	hypothetical protein [T6SS-III (CVF862	0	0	0	0	0	0	0	0	0	0	0	0	0	0	0	0	1	0	0	0	0	0	0	0	0	0	1	0	0	0	0	0	0	0	0	0	0	0	0	0	1	0	1	0	0	0	0
VFG049268	Virulence	type VI secretion system protein ImpG [T6SS-III (CVF862	1	0	0	1	0	1	1	1	1	1	1	1	1	1	1	1	0	1	1	1	0	1	1	1	0	1	0	1	0	0	0	1	1	1	0	1	1	1	1	1	0	1	0	1	1	1	1
VFG049274	Virulence	hypothetical protein [T6SS-III (CVF862	1	1	1	1	1	1	1	1	1	1	1	1	1	1	1	1	1	1	1	0	1	1	1	0	1	1	1	0	1	1	1	1	1	1	1	1	0	0	1	1	1	1	1	1	1	1	1
VFG049277	Virulence	type VI secretion protein, VC_A0111 family [T6SS-III (CVF862	0	0	0	0	0	0	0	0	0	0	0	0	0	0	0	0	0	0	0	1	0	0	0	1	0	0	0	1	0	0	0	0	0	0	0	0	1	1	0	0	0	0	0	0	0	0	0
VFG049289	Virulence	hypothetical protein [T6SS-III (CVF862	1	1	1	1	1	1	1	1	1	1	1	1	1	1	1	1	1	1	1	1	1	1	1	1	1	1	1	1	1	1	1	1	1	1	1	1	1	1	1	1	1	1	1	1	1	1	1
VFG049294	Virulence	hypothetical protein [T6SS-III (CVF862	1	1	1	1	1	1	1	1	1	1	1	1	1	1	1	1	1	1	1	1	1	1	1	1	1	1	1	1	1	1	1	1	1	1	1	1	1	1	1	1	1	1	1	1	1	1	1
VFG049304	Virulence	hypothetical protein [T6SS-III (CVF862	1	1	1	1	1	1	1	1	1	1	1	1	1	1	1	1	1	1	1	1	1	1	1	1	1	1	1	1	1	1	1	1	1	1	1	1	1	1	1	1	1	1	1	1	1	1	1
VFG049313	Virulence	ribose ABC transport system, periplasmic ribose-binding protein RbsB [T6SS-III (CVF862	1	1	1	1	1	1	1	1	1	1	1	1	1	1	1	1	1	1	1	1	1	1	1	1	1	1	0	1	1	1	1	1	1	1	1	1	1	1	1	1	1	1	1	1	1	1	1
VFG049322	Virulence	hypothetical protein [T6SS-III (CVF862	1	1	1	1	1	1	1	1	1	1	1	1	1	1	1	1	1	1	1	0	1	1	1	0	1	1	1	0	1	1	1	1	1	1	1	1	0	0	1	1	1	1	1	1	1	1	1
VFG049325	Virulence	hypothetical protein [T6SS-III (CVF862	0	0	0	0	0	0	0	0	0	0	0	0	0	0	0	0	0	0	0	1	0	0	0	1	0	0	0	1	0	0	0	0	0	0	0	0	1	1	0	0	0	0	0	0	0	0	0
vgaC	Resistance	MLS	0	2	1	1	0	1	0	0	0	2	2	1	0	0	2	1	0	0	0	0	0	0	1	0	0	2	2	2	1	1	0	0	1	1	0	1	0	0	0	1	0	1	0	2	0	0	2
vipB	Virulence	T4SS	0	0	0	0	0	0	0	0	0	0	0	0	0	0	0	0	0	0	0	0	0	0	1	0	0	0	0	0	0	0	0	0	0	0	0	0	0	0	0	0	0	0	0	0	0	0	0
wbaP	Virulence	Capsule	0	0	1	0	0	0	0	0	0	0	0	0	1	0	0	1	0	1	0	0	0	0	0	0	0	0	1	0	0	0	0	1	0	0	0	0	1	1	0	0	0	1	0	0	0	0	1
wbbM	Virulence	LPS	1	1	0	1	1	1	1	0	1	1	1	0	1	1	1	0	0	1	1	0	1	0	0	1	0	0	0	0	0	1	1	0	0	0	1	1	0	0	0	0	0	0	0	0	0	1	0
wbbN	Virulence	LPS	1	1	0	0	0	1	1	0	1	1	1	0	1	1	1	0	0	1	1	0	1	0	0	1	0	0	1	0	0	1	1	0	0	0	1	1	0	0	0	0	0	0	0	0	0	1	0
wbbO	Virulence	LPS	1	1	0	1	1	1	1	0	1	1	1	0	1	1	1	0	0	1	1	0	1	0	0	1	0	0	0	0	0	1	1	0	0	0	1	1	0	0	0	0	0	0	0	0	0	1	0
wbjD	Virulence	Capsule	1	1	1	1	1	1	1	1	1	1	1	1	1	1	1	1	1	1	1	1	1	1	1	1	1	1	1	1	1	1	1	1	1	1	1	1	1	1	1	1	1	1	1	1	1	1	1
wcaG	Virulence	Capsule	1	1	0	0	1	0	1	0	0	0	0	0	0	0	0	0	0	0	0	0	1	0	0	0	0	0	0	0	0	1	1	0	0	0	0	0	0	0	0	0	0	0	0	0	0	0	0
wcaH	Virulence	Capsule	1	1	0	0	1	0	1	0	0	0	0	0	0	0	0	0	0	0	0	0	1	0	0	0	0	0	0	0	0	1	1	0	0	0	0	0	0	0	0	0	0	0	0	0	0	0	0
wcaI	Virulence	Capsule	1	1	0	0	1	0	1	0	0	0	0	0	0	0	0	0	0	0	0	0	1	0	0	0	0	0	0	0	0	1	1	0	0	0	0	0	0	0	0	0	0	0	0	0	0	0	0
wcaJ	Virulence	Capsule	1	1	0	1	1	0	1	1	0	0	0	1	0	1	0	0	1	0	1	0	1	1	1	0	0	1	0	0	0	1	1	0	1	1	0	0	0	0	1	1	0	0	1	1	0	0	0
wclY	Virulence	Capsule	0	1	0	0	1	0	0	0	0	0	0	0	0	0	0	0	0	0	0	0	0	0	0	0	0	0	0	0	0	1	1	0	0	0	0	0	0	0	0	0	0	0	0	0	0	0	0
wcsS	Virulence	Capsule	0	1	0	0	1	0	0	0	0	0	0	0	0	0	0	0	0	0	0	0	0	0	0	0	0	0	0	0	0	1	1	0	0	0	0	0	0	0	0	0	0	0	0	0	0	0	0
wza	Virulence	Capsule	1	1	1	1	1	1	1	1	1	1	0	1	1	1	1	1	1	1	1	1	1	1	1	1	1	1	1	1	1	1	1	1	1	1	1	1	1	1	1	1	1	1	1	1	1	1	1
wzc	Virulence	Capsule	1	1	1	1	1	0	0	1	1	0	0	1	1	1	0	1	1	1	1	1	1	1	1	0	0	1	0	1	0	1	1	0	1	1	1	0	1	1	1	1	0	1	1	1	1	0	1
wzi	Virulence	Capsule	1	1	1	1	1	1	1	1	1	1	1	1	1	1	1	1	1	1	1	1	1	1	1	1	1	1	1	0	1	1	1	1	1	1	1	1	1	1	1	1	1	1	1	1	1	1	1
wzm	Virulence	LPS	1	1	0	1	1	1	1	1	1	1	1	1	1	1	1	0	1	1	1	0	1	1	1	1	1	1	1	0	1	1	1	0	1	1	1	1	0	0	1	0	1	0	1	1	1	1	0
wzt	Virulence	LPS	1	1	0	1	1	1	1	1	1	1	1	1	1	1	1	0	1	1	1	0	1	1	1	1	1	1	1	0	1	1	1	0	1	1	1	1	0	0	1	0	1	0	1	1	1	1	0
wzx	Virulence	Capsule	0	1	0	0	1	0	0	0	0	0	0	0	0	0	0	0	0	0	0	0	0	0	0	0	0	0	0	0	0	1	1	0	0	0	0	0	0	0	0	0	0	0	0	0	0	0	0
ybdA	Virulence	Enterobactin siderophore	1	1	1	1	1	1	1	1	1	1	1	1	1	1	1	1	1	1	1	1	1	1	1	1	1	1	1	1	1	1	1	1	1	1	1	1	1	1	1	1	1	1	1	1	1	1	1
ybtA	Virulence	Yersiniabactin	0	1	0	0	1	0	0	0	0	0	0	1	0	0	0	0	1	0	1	0	0	1	1	0	1	1	1	0	1	1	1	1	0	1	0	0	1	1	0	1	0	0	0	1	0	0	1
ybtE	Virulence	Yersiniabactin	0	1	0	0	1	0	0	0	0	0	0	1	0	0	0	0	1	0	1	0	0	1	1	0	1	1	1	0	1	1	1	1	0	1	0	0	1	1	0	1	0	0	0	1	0	0	1
ybtS	Virulence	Yersiniabactin	0	1	0	0	1	0	0	0	0	0	0	1	0	0	0	0	0	0	1	0	0	1	1	0	1	1	1	0	1	0	1	1	0	1	0	0	0	0	0	1	0	0	0	1	0	0	1
ybtT	Virulence	Yersiniabactin	0	1	0	0	1	0	0	0	0	0	0	1	0	0	0	0	1	0	1	0	0	1	1	0	1	1	1	0	1	1	1	1	0	1	0	0	1	1	0	1	0	0	0	1	0	0	1
ybtU	Virulence	Yersiniabactin	0	1	0	0	1	0	0	0	0	0	0	1	0	0	0	0	1	0	1	0	0	1	1	0	0	1	1	0	0	1	1	1	0	1	0	0	1	1	0	1	0	0	0	1	0	0	1
ybtX	Virulence	Yersiniabactin	0	1	0	0	1	0	0	0	0	0	0	1	0	0	0	0	1	0	1	0	0	1	1	0	1	1	1	0	1	1	1	1	0	1	0	0	1	1	0	1	0	0	0	1	0	0	1
YKKD	Resistance	MDR	1	1	1	2	1	1	1	1	1	1	1	1	1	1	1	1	1	1	2	1	1	1	1	1	1	1	1	1	1	1	1	1	1	1	1	1	1	1	1	1	1	1	1	1	1	1	1
YOJI	Resistance	peptide	1	1	1	1	1	1	1	1	1	1	1	1	1	1	1	1	1	1	1	1	1	1	1	1	1	1	1	1	1	1	1	1	1	1	1	1	1	1	1	1	1	1	1	1	1	1	1
[truncated: 90 more columns]

[truncated: 4 more sheets: Supp. Data 11, Supp. Data 12, Supp. Data 13, Supp. Data 14]
